# Supplementary material for: The Aspergillus nidulans ATM Kinase Regulates Mitochondrial Function, Glucose Uptake and the Carbon Starvation Response
Source: G3 (Bethesda). 2013 Nov 5;4(1):49–62. doi: 10.1534/g3.113.008607 (PMC3887539; doi:10.1534/g3.113.008607)
Supplement: Supporting Information [file supp_g3.113.008607_TableS2.xlsx]

## Sheet: Plan1
Supplementary Table S2: The list of A. nidulans genes significantly modulated upon carbon starvation (p<0.001) in either the wild-type, ∆atmA or both strains
Up regulated upon starvation				Down regulated upon starvation
WT specific	∆atmA specific	Non specific		WT specific	∆atmA specific	Non specific
AN0004	AN0086	AN0019		AN0009	AN0039	AN0007
AN0026	AN0112	AN0023		AN0010	AN0065	AN0011
AN0058	AN0124	AN0030		AN0029	AN0068	AN0043
AN0070	AN0157	AN0036		AN0031	AN0116	AN0053
AN0075	AN0181	AN0040		AN0046	AN0198	AN0076
AN0077	AN0192	AN0041		AN0056	AN0240	AN0078
AN0097	AN0209	AN0042		AN0081	AN0297	AN0088
AN0104	AN0210	AN0048		AN0111	AN0303	AN0109
AN0106	AN0257	AN0052		AN0140	AN0405	AN0110
AN0107	AN0312	AN0069		AN0153	AN0480	AN0122
AN0129	AN0368	AN0080		AN0168	AN0528	AN0131
AN0139	AN0398	AN0089		AN0176	AN0561	AN0159
AN0147	AN0411	AN0090		AN0187	AN0629	AN0169
AN0148	AN0420	AN0095		AN0216	AN0631	AN0204
AN0156	AN0439	AN0113		AN0254	AN0656	AN0211
AN0235	AN0454	AN0119		AN0262	AN0688	AN0213
AN0239	AN2762	AN0120		AN0267	AN0815	AN0215
AN0246	AN0569	AN0126		AN0271	AN0878	AN0224
AN0258	AN0639	AN0144		AN0275	AN0885	AN0226
AN0280	AN0649	AN0150		AN0276	AN0929	AN0229
AN0284	AN0650	AN0162		AN0314	AN0932	AN0232
AN0372	AN0674	AN0164		AN8124	AN0957	AN0237
AN0374	AN0714	AN0165		AN0324	AN0971	AN8374
AN0376	AN0720	AN0201		AN0332	AN0979	AN0243
AN0382	AN0751	AN0202		AN0337	AN0999	AN0244
AN0406	AN0796	AN0221		AN0363	AN10023	AN0252
AN0410	AN0799	AN0230		AN0364	AN10187	AN0259
AN0422	AN0805	AN0248		AN7541	AN10198	AN0273
AN0430	AN0827	AN0250		AN0386	AN10305	AN0274
AN0460	AN0834	AN0256		AN0397	AN10308	AN0278
AN0499	AN0855	AN0265		AN0414	AN10411	AN0279
AN0521	AN0910	AN0315		AN0433	AN10452	AN0295
AN0529	AN0933	AN0318		AN0445	AN10471	AN0296
AN0567	AN10047	AN0328		AN0457	AN10531	AN0300
AN0568	AN10073	AN0355		AN0467	AN10556	AN0309
AN0572	AN10076	AN0369		AN0484	AN10571	AN0313
AN0590	AN10114	AN0388		AN0517	AN7925	AN0316
AN0594	AN1012	AN0390		AN0525	AN10587	AN0317
AN0602	AN10145	AN0407		AN0562	AN10602	AN0325
AN0626	AN10156	AN0409		AN0583	AN10607	AN0334
AN0665	AN10192	AN0437		AN0597	AN10620	AN0346
AN0671	AN10209	AN0450		AN0624	AN10652	AN0353
AN0678	AN10227	AN0453		AN0643	AN10661	AN0354
AN0690	AN10263	AN0462		AN0651	AN10708	AN0356
AN0701	AN10274	AN0469		AN0653	AN10710	AN0357
AN0703	AN3193	AN0471		AN0663	AN10720	AN0362
AN0704	AN10316	AN0477		AN0698	AN10782	AN0366
AN0706	AN10373	AN0482		AN0722	AN10842	AN0384
AN0718	AN10383	AN0485		AN0728	AN10863	AN0392
AN0721	AN10385	AN0486		AN0757	AN10864	AN0396
AN0739	AN10400	AN0500		AN0776	AN10901	AN0399
AN0778	AN10420	AN0501		AN0782	AN10998	AN0400
AN0784	AN10442	AN0504		AN0790	AN11047	AN0402
AN0808	AN10449	AN0505		AN0796	AN11155	AN0408
AN0815	AN10450	AN0506		AN0805	AN11190	AN0418
AN0819	AN10492	AN0507		AN0814	AN11252	AN0436
AN0829	AN10503	AN0541		AN0816	AN11263	AN0446
AN0866	AN10521	AN0543		AN0822	AN11270	AN0447
AN0871	AN1053	AN0560		AN0849	AN11319	AN0461
AN0873	AN10546	AN0576		AN0850	AN11363	AN0465
AN0885	AN10589	AN0606		AN0851	AN11434	AN0473
AN0924	AN1059	AN0607		AN0894	AN11490	AN0549
AN0986	AN10594	AN0632		AN0907	AN11581	AN0553
AN0987	AN10681	AN0633		AN10010	AN11584	AN0565
AN0988	AN1069	AN0636		AN10015	AN11686	AN0573
AN10007	AN10809	AN0658		AN1009	AN11706	AN0581
AN10011	AN1081	AN0662		AN7287	AN11769	AN0591
AN10019	AN10823	AN0666		AN10097	AN11784	AN7392
AN10036	AN10851	AN0668		AN10131	AN11795	AN0595
AN10043	AN10868	AN0675		AN10134	AN11803	AN0627
AN10060	AN10891	AN0684		AN10136	AN11893	AN0630
AN10084	AN10919	AN0700		AN9095	AN1190	AN0644
AN10089	AN1096	AN0711		AN10147	AN1193	AN0645
AN10095	AN11009	AN0713		AN10179	AN11973	AN0646
AN10096	AN11018	AN0733		AN10186	AN12009	AN0661
AN10105	AN11058	AN0746		AN10211	AN12022	AN0670
AN10109	AN1108	AN0754		AN10212	AN12044	AN0672
AN10110	AN11090	AN0756		AN10216	AN12047	AN0676
AN10113	AN11112	AN0779		AN10228	AN1209	AN0685
AN10116	AN11134	AN0783		AN1023	AN12099	AN0686
AN10120	AN11135	AN0800		AN10230	AN12103	AN0697
AN10138	AN11138	AN0801		AN10248	AN12146	AN0709
AN10149	AN11177	AN0806		AN10250	AN12155	AN0715
AN10152	AN11226	AN0847		AN10287	AN12160	AN0716
AN10160	AN11232	AN0848		AN10288	AN12192	AN0717
AN1017	AN1132	AN0852		AN3193	AN1225	AN0726
AN10175	AN11329	AN0854		AN10346	AN12305	AN0732
AN1020	AN11345	AN0859		AN10353	AN1231	AN0747
AN10207	AN11346	AN0861		AN10401	AN1237	AN0753
AN10222	AN11425	AN0868		AN10408	AN12386	AN0771
AN10226	AN11453	AN0869		AN1041	AN12404	AN0773
AN10244	AN11642	AN0879		AN10438	AN1379	AN0780
AN10251	AN11667	AN0881		AN10461	AN1408	AN0795
AN10256	AN11688	AN0888		AN10475	AN1438	AN0802
AN10260	AN11709	AN0902		AN10485	AN1472	AN0817
AN10272	AN11767	AN0922		AN10490	AN1537	AN0825
AN1028	AN11777	AN0925		AN10495	AN1566	AN0832
AN10303	AN2107	AN0934		AN10496	AN1583	AN0833
AN10306	AN11891	AN0940		AN10508	AN1586	AN0837
AN10322	AN11914	AN0941		AN10513	AN1689	AN0843
AN10336	AN11929	AN0953		AN10537	AN1768	AN0858
AN10339	AN11932	AN0966		AN10542	AN1804	AN10921
AN10355	AN11955	AN0968		AN10543	AN1805	AN0886
AN10358	AN11984	AN0973		AN10548	AN1824	AN0891
AN10359	AN12011	AN0978		AN1055	AN1829	AN0892
AN10384	AN12045	AN0985		AN10550	AN1957	AN0896
AN1039	AN12054	AN0989		AN10558	AN1959	AN0906
AN10398	AN12063	AN0995		AN10561	AN1961	AN0912
AN10403	AN1208	AN0996		AN1058	AN1996	AN0919
AN10410	AN12121	AN10005		AN10606	AN2066	AN0920
AN10414	AN1213	AN10006		AN10610	AN2102	AN0927
AN10431	AN12161	AN10013		AN10647	AN2129	AN0930
AN10460	AN1217	AN10020		AN10683	AN2132	AN0931
AN10462	AN12204	AN10021		AN10685	AN2141	AN0946
AN10478	AN12235	AN10026		AN1069	AN2155	AN0947
AN10488	AN12246	AN10031		AN10701	AN2211	AN0981
AN10500	AN12329	AN10035		AN1072	AN2225	AN0997
AN10515	AN12354	AN10039		AN10723	AN2287	AN0998
AN1509	AN12361	AN10045		AN10736	AN2300	AN1001
AN10533	AN12392	AN1005		AN10740	AN2349	AN12255
AN10583	AN12411	AN10054		AN10748	AN2358	AN1003
AN10597	AN12427	AN10064		AN10762	AN2461	AN10032
AN10598	AN1260	AN10065		AN10774	AN2467	AN10042
AN10602	AN1297	AN10069		AN10784	AN2508	AN10051
AN10632	AN13001	AN10071		AN10786	AN2531	AN10079
AN10657	AN1318	AN10074		AN10801	AN2587	AN1008
AN10659	AN1332	AN1010		AN10831	AN2592	AN10081
AN10678	AN1350	AN10100		AN10847	AN2599	AN10093
AN10687	AN1457	AN1011		AN10885	AN2612	AN10112
AN10697	AN1485	AN10115		AN10913	AN2699	AN4793
AN1070	AN1546	AN10123		AN10966	AN2708	AN10143
AN10715	AN1551	AN10126		AN10168	AN2824	AN10158
AN10721	AN1553	AN10130		AN11032	AN2893	AN10161
AN10754	AN1573	AN10142		AN11036	AN2952	AN10163
AN10769	AN1587	AN10146		AN11048	AN2970	AN8412
AN10775	AN1604	AN10157		AN11057	AN3016	AN10176
AN10785	AN1619	AN1016		AN11107	AN3057	AN10177
AN10819	AN1652	AN10170		AN11116	AN3132	AN10200
AN10840	AN1704	AN10171		AN11123	AN3188	AN10205
AN1087	AN1716	AN10184		AN11152	AN3311	AN10217
AN10870	AN1719	AN1019		AN11167	AN3333	AN1022
AN10876	AN1756	AN10203		AN11234	AN3348	AN10223
AN10881	AN1759	AN10204		AN11332	AN3372	AN10229
AN10882	AN1766	AN10206		AN11359	AN3375	AN10237
AN10909	AN1792	AN10208		AN11361	AN3385	AN10242
AN10916	AN1902	AN10213		AN11381	AN3424	AN10246
AN10927	AN1908	AN10219		AN11384	AN3451	AN10257
AN10930	AN1919	AN10231		AN11390	AN3510	AN10262
AN10935	AN1921	AN10235		AN11395	AN3513	AN10268
AN10961	AN1928	AN10239		AN11427	AN3585	AN8485
AN10972	AN1929	AN1024		AN1143	AN3629	AN10276
AN10984	AN1931	AN10247		AN11436	AN3717	AN10280
AN10990	AN1934	AN1025		AN1144	AN3813	AN10281
AN11059	AN2016	AN10259		AN11473	AN3814	AN10282
AN11070	AN2018	AN10265		AN11476	AN3854	AN10293
AN11079	AN2046	AN10266		AN11485	AN3867	AN10294
AN11080	AN2073	AN10269		AN11486	AN3953	AN10298
AN11081	AN2074	AN10279		AN11491	AN3970	AN10301
AN11082	AN2078	AN10292		AN11495	AN3997	AN10304
AN11087	AN2080	AN10297		AN11504	AN4039	AN10337
AN11099	AN2104	AN10309		AN1160	AN4050	AN1034
AN11101	AN2124	AN10319		AN11608	AN4052	AN10340
AN11110	AN2130	AN10324		AN11625	AN4163	AN8739
AN11121	AN2152	AN10335		AN11630	AN4188	AN1037
AN11131	AN2173	AN10349		AN1165	AN4276	AN10370
AN11147	AN2236	AN10351		AN1166	AN4324	AN10395
AN11151	AN2246	AN10354		AN11688	AN4384	AN10402
AN11153	AN2250	AN10362		AN11699	AN4457	AN10405
AN11156	AN2275	AN10363		AN11708	AN4483	AN10417
AN11172	AN2318	AN10367		AN1172	AN4492	AN10422
AN11187	AN2327	AN10374		AN11754	AN4521	AN10435
AN11188	AN2328	AN10375		AN11756	AN4552	AN10457
AN11189	AN2391	AN10377		AN11768	AN4614	AN10459
AN11205	AN2397	AN10380		AN11799	AN4715	AN10467
AN11214	AN2411	AN10382		AN11817	AN4754	AN1047
AN11217	AN2419	AN10392		AN1182	AN4849	AN10480
AN11218	AN2429	AN1040		AN11828	AN4869	AN10483
AN11221	AN2434	AN10404		AN11844	AN4880	AN1049
AN11222	AN2465	AN10407		AN11862	AN5053	AN10491
AN11267	AN3541	AN10415		AN11865	AN5099	AN10505
AN11290	AN2469	AN10418		AN11892	AN5181	AN10519
AN1139	AN2473	AN10436		AN11929	AN5275	AN10525
AN11392	AN2483	AN10454		AN11971	AN5278	AN10527
AN11413	AN2491	AN10456		AN11974	AN5351	AN10553
AN11438	AN2500	AN10474		AN11978	AN5376	AN10555
AN1145	AN2542	AN10479		AN11990	AN5404	AN10557
AN11475	AN2545	AN1048		AN12002	AN5453	AN1056
AN11479	AN2548	AN10501		AN12007	AN5461	AN10568
AN11502	AN2626	AN10504		AN12035	AN5473	AN10569
AN11555	AN2669	AN10512		AN12057	AN5523	AN10580
AN11563	AN2674	AN1052		AN12067	AN5568	AN10584
AN11609	AN2676	AN10520		AN12072	AN5655	AN10595
AN11689	AN2677	AN10522		AN12152	AN5709	AN1060
AN11695	AN2678	AN10532		AN1217	AN5755	AN10603
AN11698	AN2679	AN2441		AN12172	AN5864	AN1061
AN11715	AN2693	AN10560		AN12241	AN5900	AN10614
AN11716	AN2700	AN10564		AN1226	AN5959	AN10619
AN11717	AN2716	AN10567		AN12339	AN6037	AN10625
AN11732	AN2748	AN10570		AN1236	AN6038	AN10642
AN11755	AN2769	AN10573		AN1238	AN6056	AN10645
AN11771	AN2775	AN10576		AN12437	AN6064	AN10648
AN11774	AN2777	AN10578		AN12441	AN6078	AN10050
AN11802	AN2821	AN10586		AN1250	AN6108	AN1066
AN11836	AN2830	AN10592		AN1256	AN6175	AN10663
AN11858	AN2832	AN10596		AN1258	AN6214	AN10717
AN1186	AN2837	AN10599		AN1261	AN6234	AN10738
AN11878	AN2854	AN10600		AN1283	AN6235	AN10745
AN11884	AN2860	AN10604		AN1303	AN6276	AN7102
AN11938	AN2869	AN1067		AN1323	AN6303	AN10773
AN1196	AN2883	AN10670		AN1347	AN6385	AN10778
AN11972	AN2887	AN10672		AN1354	AN6443	AN0884
AN12042	AN2905	AN10673		AN1357	AN6454	AN10802
AN12048	AN2918	AN1068		AN1376	AN6512	AN10807
AN12056	AN2926	AN10696		AN1389	AN6515	AN10815
AN1206	AN2999	AN10699		AN1394	AN6517	AN10826
AN12082	AN3033	AN10702		AN1399	AN6648	AN10828
AN12098	AN3041	AN10703		AN1417	AN6659	AN1083
AN12106	AN3061	AN1071		AN1421	AN6801	AN1084
AN12116	AN3067	AN10714		AN1424	AN6844	AN10844
AN12147	AN3074	AN10716		AN1431	AN6866	AN10848
AN12150	AN3088	AN10719		AN1439	AN6867	AN10862
AN12198	AN3135	AN10732		AN1455	AN6874	AN10874
AN12202	AN3142	AN10733		AN1458	AN6914	AN10877
AN12208	AN3145	AN10747		AN1462	AN6921	AN10886
AN1223	AN3166	AN1075		AN1495	AN3707	AN10910
AN12239	AN3211	AN10752		AN1505	AN6977	AN10518
AN12262	AN3215	AN10756		AN1517	AN7017	AN10923
AN1227	AN3291	AN1076		AN1531	AN7025	AN10940
AN12290	AN3322	AN10763		AN1536	AN7044	AN10945
AN12291	AN3346	AN10764		AN1543	AN7051	AN10946
AN1231	AN3381	AN1078		AN1551	AN7056	AN10963
AN1232	AN3399	AN10780		AN1559	AN7061	AN10967
AN12338	AN3517	AN10791		AN1599	AN7137	AN1097
AN12343	AN3531	AN10794		AN1606	AN7185	AN10983
AN12371	AN3580	AN10799		AN1607	AN7227	AN1104
AN12385	AN3587	AN1080		AN1617	AN7243	AN8009
AN12426	AN3620	AN10804		AN1620	AN7259	AN11061
AN12435	AN3640	AN10805		AN1625	AN7308	AN11071
AN1253	AN3645	AN10808		AN9214	AN7321	AN11120
AN1271	AN3681	AN10825		AN1652	AN7376	AN11169
AN1275	AN3694	AN10829		AN1674	AN7394	AN11178
AN1282	AN3698	AN1085		AN1697	AN7406	AN11227
AN1293	AN3739	AN10853		AN1718	AN7440	AN11238
AN1295	AN3757	AN10856		AN1740	AN7488	AN11269
AN1305	AN3761	AN10875		AN1744	AN7498	AN11274
AN1335	AN3765	AN10878		AN1761	AN7513	AN11281
AN1339	AN3777	AN1088		AN1764	AN7549	AN11288
AN1359	AN3798	AN1089		AN1775	AN7579	AN11292
AN1360	AN3826	AN10896		AN1776	AN7588	AN11312
AN1361	AN3834	AN10898		AN1777	AN7614	AN11317
AN1363	AN3835	AN1090		AN1793	AN7706	AN11357
AN1371	AN3836	AN10904		AN1797	AN7875	AN1137
AN1375	AN3876	AN10924		AN1808	AN7894	AN6250
AN1381	AN3909	AN10947		AN1813	AN7899	AN11419
AN1430	AN3915	AN10952		AN5611	AN7914	AN11440
AN1437	AN3940	AN10954		AN1864	AN7971	AN11448
AN1442	AN3951	AN10956		AN1880	AN8055	AN11471
AN1480	AN4022	AN10959		AN1893	AN8062	AN10761
AN1518	AN4027	AN10965		AN1908	AN8072	AN11484
AN1526	AN4031	AN10968		AN1913	AN8168	AN11487
AN1532	AN4097	AN10971		AN1943	AN8176	AN11496
AN1538	AN4176	AN10982		AN1975	AN8210	AN11499
AN1594	AN4222	AN10985		AN2007	AN8308	AN11520
AN1595	AN4237	AN10993		AN2008	AN8336	AN11525
AN1628	AN4263	AN10995		AN2015	AN8361	AN11543
AN1638	AN4287	AN11003		AN2061	AN8479	AN1156
AN1641	AN4371	AN1101		AN2068	AN8608	AN11575
AN1672	AN4378	AN11010		AN2088	AN8621	AN11597
AN1689	AN4383	AN11034		AN2103	AN8634	AN1161
AN1701	AN4419	AN11040		AN2105	AN8744	AN11624
AN1725	AN4422	AN11041		AN2120	AN8772	AN1163
AN1737	AN4423	AN11053		AN2134	AN8853	AN11633
AN1772	AN4429	AN11054		AN2137	AN8869	AN11646
AN1806	AN4441	AN11055		AN2183	AN8956	AN11650
AN1819	AN4459	AN11064		AN2235	AN9023	AN1167
AN1827	AN4468	AN1107		AN2252	AN9061	AN11670
AN1828	AN4487	AN11072		AN2258	AN9243	AN11680
AN1840	AN4512	AN11098		AN2274	AN9303	AN11718
AN1845	AN4519	AN11104		AN2294	AN9308	AN11735
AN1853	AN4529	AN11111		AN2354	AN9382	AN11748
AN1865	AN4538	AN11132		AN2396	AN9498	AN1175
AN1871	AN4576	AN11133		AN2431	AN9531	AN11751
AN1877	AN4586	AN1114		AN2437	AN2632	AN11757
AN1885	AN4589	AN11146		AN2438	AN8241	AN11772
AN1888	AN4597	AN11148		AN2442	AN7215	AN2881
AN1910	AN4603	AN11163		AN2448	AN3356	AN11782
AN1912	AN4671	AN11164		AN2473	AN6411	AN11789
AN1918	AN4681	AN1117		AN2488	AN5727	AN11837
AN1937	AN4684	AN11174		AN2504	AN6812	AN11845
AN1960	AN4685	AN11197		AN2575	AN10376	AN11850
AN1971	AN4694	AN1120		AN2584	AN7353	AN11859
AN1973	AN4743	AN11212		AN2595	AN6127	AN11880
AN1987	AN4747	AN11220		AN2603	AN5913	AN11886
AN1989	AN4789	AN11224		AN2643	AN7010	AN11889
AN1992	AN5792	AN11225		AN2665	AN2509	AN11903
AN2026	AN4813	AN1123		AN2666	AN3524	AN11907
AN2040	AN4814	AN11231		AN2668	AN5524	AN11960
AN2043	AN4818	AN1124		AN2742	AN0531	AN11961
AN2044	AN4846	AN11244		AN2745	AN11679	AN1201
AN2091	AN4864	AN1126		AN2747	AN1900	AN12023
AN2111	AN4879	AN11280		AN2748	AN0448	AN12029
AN2121	AN4925	AN11289		AN2765	AN3986	AN12030
AN2217	AN4935	AN11344		AN2792	AN5078	AN12052
AN2233	AN4942	AN1136		AN2797	AN9027	AN12062
AN2273	AN4971	AN1140		AN2801	AN1504	AN12071
AN2285	AN4981	AN11431		AN2817	AN2909	AN12084
AN2298	AN4983	AN11443		AN2823	AN2281	AN12094
AN2309	AN4985	AN11494		AN2845	AN1981	AN1211
AN2323	AN5000	AN11500		AN2856	AN5657	AN12127
AN2333	AN5003	AN1154		AN2861	AN5485	AN12137
AN2335	AN5063	AN11551		AN2863	AN7028	AN12156
AN2363	AN5086	AN1162		AN2900	AN0905	AN12162
AN2377	AN5103	AN1169		AN2902	AN7014	AN12173
AN2416	AN5118	AN11694		AN2925	AN7830	AN12184
AN2420	AN5153	AN1171		AN2926	AN2487	AN11060
AN2478	AN5166	AN11720		AN2928	AN2240	AN12206
AN2492	AN5167	AN11725		AN2935	AN4732	AN12212
AN2493	AN5170	AN1174		AN2944	AN11025	AN1222
AN2494	AN5227	AN11746		AN2950	AN9356	AN12221
AN2514	AN5235	AN11747		AN2962	AN8863	AN12254
AN2581	AN5299	AN11749		AN3001	AN6901	AN12264
AN2594	AN5305	AN11765		AN3002	AN10194	AN12272
AN2607	AN5406	AN11770		AN3004	AN10437	AN12279
AN2608	AN5408	AN11825		AN3036	AN5094	AN12280
AN2609	AN5433	AN11832		AN3060	AN10470	AN1230
AN2610	AN5454	AN11841		AN3063	AN10942	AN12331
AN2614	AN5493	AN1185		AN3101	AN2846	AN12350
AN2640	AN5508	AN11866		AN3176	AN10806	AN12358
AN2652	AN5529	AN11874		AN3217	AN8203	AN12378
AN2659	AN5551	AN11912		AN3229	AN3262	AN12407
AN2663	AN5573	AN1192		AN3232	AN5894	AN1243
AN2670	AN5578	AN11930		AN3252	AN8179	AN12452
AN2684	AN5589	AN1195		AN3260	AN8216	AN12457
AN2687	AN5612	AN11954		AN3285	AN6931	AN12465
AN2713	AN5614	AN11956		AN3286	AN11621	AN1263
AN2714	AN5644	AN11994		AN3294	AN5635	AN1270
AN2723	AN5676	AN12000		AN3315	AN2311	AN1288
AN2784	AN5683	AN12010		AN3352	AN11246	AN1304
AN2810	AN5691	AN12032		AN3355	AN10273	AN1306
AN2813	AN5711	AN1204		AN12461	AN7194	AN1311
AN2826	AN5751	AN12049		AN3371	AN3651	AN1312
AN2867	AN5807	AN12105		AN3404	AN3758	AN1328
AN2877	AN5838	AN12111		AN3448	AN1396	AN1330
AN2893	AN5854	AN12120		AN3497	AN4530	AN1331
AN2911	AN5868	AN12122		AN3505	AN4057	AN1333
AN2921	AN5876	AN12124		AN3512	AN9149	AN1342
AN2958	AN5881	AN12126		AN3518	AN3387	AN1358
AN2965	AN5901	AN12151		AN3520	AN10102	AN1372
AN2968	AN5923	AN12163		AN3526	AN0897	AN1387
AN3023	AN5962	AN12177		AN3536	AN0207	AN1429
AN3052	AN5985	AN12179		AN3543	AN2479	AN1443
AN3085	AN5987	AN1219		AN3596	AN0158	AN1444
AN3094	AN5991	AN12197		AN3616	AN6297	AN1446
AN3097	AN6016	AN12205		AN3622	AN3344	AN1449
AN3114	AN6026	AN12233		AN3663	AN9471	AN1456
AN3127	AN6043	AN1224		AN3670	AN10018	AN1470
AN3159	AN6046	AN12245		AN3679	AN4997	AN1523
AN3165	AN6113	AN12249		AN3690	AN7668	AN1534
AN3182	AN6114	AN12252		AN3695	AN3296	AN1542
AN3183	AN6133	AN12258		AN3731	AN3198	AN1548
AN3190	AN6195	AN12269		AN3749	AN4751	AN1549
AN3191	AN6252	AN1229		AN3785	AN8892	AN1560
AN3199	AN6317	AN12299		AN3802	AN5957	AN1561
AN3244	AN6327	AN12304		AN3806	AN11899	AN1597
AN3248	AN6328	AN12307		AN3812	AN7357	AN1610
AN3269	AN6371	AN12324		AN3817	AN5542	AN1614
AN3287	AN6381	AN12335		AN3829		AN1631
AN3331	AN6413	AN12337		AN3841		AN1646
AN3401	AN6431	AN12355		AN3844		AN1647
AN3411	AN6436	AN12366		AN3888		AN1649
AN3452	AN6462	AN12368		AN3898		AN1650
AN3478	AN6488	AN12369		AN3941		AN1651
AN3506	AN6528	AN12388		AN3946		AN1653
AN3522	AN6533	AN12400		AN3969		AN1667
AN3528	AN6560	AN12428		AN4049		AN2996
AN3552	AN6586	AN12429		AN4060		AN1682
AN3554	AN6598	AN1244		AN4075		AN1686
AN3570	AN6623	AN12449		AN4124		AN1690
AN3594	AN6629	AN1245		AN4148		AN5547
AN3599	AN6651	AN1266		AN4171		AN1694
AN3607	AN6666	AN1268		AN4182		AN3017
AN3608	AN6675	AN1272		AN4190		AN1703
AN3625	AN6709	AN1292		AN4193		AN1721
AN3630	AN6710	AN1302		AN4212		AN1749
AN3654	AN6782	AN1315		AN4219		AN1779
AN3673	AN6797	AN1320		AN4223		AN1800
AN3686	AN6816	AN1324		AN4235		AN1803
AN3699	AN6819	AN1341		AN4237		AN0628
AN3727	AN6827	AN1344		AN4259		AN1814
AN3740	AN9295	AN1352		AN4297		AN1833
AN3756	AN6850	AN1353		AN4299		AN1842
AN3791	AN6863	AN1362		AN4311		AN1850
AN3809	AN6873	AN1370		AN4320		AN1855
AN3840	AN6886	AN1374		AN4337		AN1861
AN3856	AN6913	AN1391		AN4375		AN1883
AN3870	AN6997	AN1392		AN4379		AN1894
AN3883	AN7004	AN1398		AN4395		AN1901
AN3902	AN7006	AN1400		AN4397		AN1905
AN3911	AN7019	AN1411		AN4416		AN1906
AN3924	AN7030	AN1412		AN4417		AN1922
AN3936	AN7032	AN1420		AN4422		AN1936
AN3945	AN7035	AN1422		AN4425		AN1939
AN3948	AN7101	AN1423		AN4440		AN1956
AN3990	AN7115	AN1425		AN4443		AN1964
AN4011	AN7123	AN1426		AN4444		AN1982
AN4040	AN7163	AN1435		AN4460		AN2006
AN4058	AN7180	AN1451		AN4471		AN2009
AN4080	AN7192	AN1461		AN4482		AN2012
AN4095	AN7207	AN1482		AN4495		AN11358
AN4098	AN7239	AN1491		AN4511		AN2041
AN4099	AN7244	AN1494		AN4517		AN2049
AN4173	AN7252	AN1506		AN4518		AN2054
AN4234	AN7253	AN1508		AN4560		AN2055
AN4271	AN7302	AN1521		AN4564		AN2069
AN4279	AN7320	AN1525		AN4565		AN2071
AN4293	AN7345	AN1541		AN4570		AN2084
AN4301	AN7360	AN1545		AN4596		AN2094
AN4305	AN7363	AN1554		AN4615		AN2051
AN4332	AN7433	AN1555		AN4643		AN2101
AN4333	AN7442	AN1564		AN4653		AN4541
AN4354	AN7444	AN1565		AN4667		AN2110
AN4418	AN7455	AN1574		AN4668		AN2118
AN4449	AN7464	AN1578		AN4682		AN2119
AN4454	AN7538	AN1584		AN4708		AN2128
AN4461	AN7543	AN1634		AN4725		AN2150
AN4465	AN7566	AN1656		AN4759		AN2164
AN4503	AN7626	AN1661		AN4760		AN2169
AN4507	AN7641	AN1671		AN4768		AN2177
AN4522	AN7651	AN1673		AN4803		AN2197
AN4540	AN7665	AN1679		AN4813		AN2201
AN4546	AN7674	AN1680		AN4864		AN2204
AN4555	AN7679	AN1683		AN4866		AN2208
AN4585	AN7680	AN1685		AN4873		AN2226
AN4590	AN7735	AN1696		AN4895		AN2238
AN4602	AN7761	AN1702		AN4897		AN2243
AN4626	AN7795	AN1711		AN4899		AN2255
AN4627	AN7993	AN1712		AN4909		AN2261
AN4639	AN7997	AN1714		AN4910		AN2277
AN4644	AN8076	AN1724		AN4911		AN2283
AN4252	AN8085	AN0580		AN4913		AN2284
AN4649	AN8093	AN1733		AN4917		AN2292
AN4711	AN8125	AN1745		AN4958		AN2293
AN4720	AN8165	AN1746		AN4974		AN2304
AN4722	AN8167	AN1765		AN4994		AN2315
AN4729	AN8209	AN1778		AN5010		AN2316
AN4735	AN8253	AN1822		AN5011		AN2332
AN4736	AN8255	AN1837		AN0483		AN2337
AN4742	AN8279	AN1839		AN5020		AN2348
AN4778	AN8312	AN1846		AN5055		AN2353
AN4790	AN8777	AN1847		AN5068		AN2359
AN4801	AN8390	AN1848		AN5079		AN2360
AN4804	AN8391	AN1852		AN5092		AN2361
AN4821	AN8404	AN1854		AN5107		AN2385
AN4839	AN8415	AN1858		AN5114		AN2392
AN4850	AN8422	AN1863		AN5136		AN2408
AN4867	AN8467	AN1866		AN5159		AN2414
AN4881	AN8477	AN10128		AN5185		AN2427
AN4884	AN8500	AN1869		AN5186		AN2432
AN4891	AN8506	AN3425		AN5213		AN2436
AN4921	AN8524	AN1872		AN5221		AN2439
AN4932	AN8545	AN1882		AN5222		AN2440
AN4959	AN8549	AN1891		AN5226		AN2453
AN4966	AN8595	AN1896		AN5283		AN2455
AN4986	AN8677	AN1897		AN5294		AN2456
AN5001	AN8702	AN1911		AN5337		AN2474
AN5002	AN8753	AN1917		AN5338		AN2481
AN5009	AN8825	AN1924		AN5340		AN2498
AN5016	AN8858	AN1926		AN5347		AN2502
AN5024	AN8875	AN1932		AN5356		AN2511
AN5025	AN8927	AN1933		AN5357		AN2525
AN5028	AN8984	AN1946		AN5416		AN2526
AN5029	AN9036	AN1948		AN5427		AN2527
AN5036	AN9044	AN1952		AN5441		AN2532
AN5061	AN9087	AN1958		AN5442		AN2539
AN5088	AN9090	AN1962		AN5449		AN2561
AN5101	AN9097	AN1966		AN5479		AN2571
AN5165	AN9122	AN1969		AN5503		AN2586
AN5189	AN9140	AN1972		AN5528		AN7386
AN5207	AN9162	AN1976		AN5553		AN2596
AN5241	AN9306	AN1980		AN5604		AN2615
AN5245	AN9324	AN2312		AN5605		AN2639
AN5296	AN9327	AN2011		AN5607		AN2647
AN5331	AN9330	AN6508		AN5613		AN2657
AN5450	AN9377	AN2020		AN5618		AN0883
AN5453	AN9426	AN1867		AN5624		AN2683
AN5513	AN9437	AN2045		AN5634		AN2720
AN5567	AN9468	AN2048		AN5638		AN2727
AN5572	AN9477	AN2053		AN5652		AN2731
AN5576	AN9517	AN2059		AN5671		AN2746
AN5599	AN1818	AN2060		AN5701		AN2760
AN5608	AN7230	AN2062		AN5715		AN12134
AN5640	AN6093	AN2063		AN5720		AN2768
AN5668	AN8953	AN2067		AN5722		AN2774
AN5681	AN2835	AN2070		AN5745		AN2815
AN5687	AN2814	AN2076		AN5757		AN2847
AN5689	AN8599	AN2081		AN5758		AN2871
AN5700	AN3345	AN2085		AN5759		AN2872
AN5710	AN6418	AN2092		AN5764		AN2873
AN5740	AN6428	AN2095		AN5785		AN4645
AN5743	AN11510	AN2122		AN5800		AN2891
AN5744	AN11981	AN2139		AN5815		AN2907
AN5747	AN2549	AN2145		AN5824		AN2916
AN5793	AN2660	AN2158		AN5829		AN2920
AN5811	AN2993	AN2163		AN5834		AN2922
AN5818	AN3820	AN2165		AN5839		AN2923
AN5911	AN6669	AN2167		AN5842		AN2927
AN5914	AN8532	AN2168		AN5848		AN10641
AN5933	AN3369	AN2181		AN5859		AN2933
AN5936	AN3565	AN2184		AN5862		AN2934
AN5940	AN2338	AN2185		AN5865		AN2939
AN5950	AN0992	AN2186		AN5866		AN10880
AN5955	AN2547	AN2187		AN5871		AN2954
AN5975	AN4524	AN2188		AN5873		AN2955
AN5977	AN10664	AN2214		AN5878		AN2960
AN6015	AN0723	AN2220		AN5890		AN2971
AN6052	AN10357	AN2230		AN5948		AN2974
AN6062	AN3567	AN2234		AN5965		AN2978
AN6064	AN4926	AN2251		AN5972		AN2979
AN6069	AN10575	AN2263		AN5979		AN2980
AN6096	AN2248	AN2264		AN5988		AN2984
AN6110	AN8611	AN2265		AN5996		AN2992
AN6154	AN1998	AN2266		AN6004		AN5831
AN6164	AN5583	AN2269		AN6059		AN2998
AN6177	AN6785	AN2271		AN6125		AN3010
AN6183	AN1450	AN2280		AN6137		AN3012
AN6189	AN8812	AN2289		AN6150		AN3019
AN6198	AN6092	AN2302		AN6156		AN3028
AN6215	AN4812	AN2308		AN6166		AN3029
AN6217	AN8086	AN2324		AN6171		AN3053
AN6218	AN1579	AN2326		AN6187		AN3058
AN6259	AN7331	AN2334		AN6190		AN3073
AN6289	AN4339	AN2344		AN6197		AN3090
AN6294	AN10108	AN2346		AN6231		AN3095
AN6311	AN2237	AN2352		AN6233		AN3102
AN6324	AN10252	AN2373		AN6264		AN3112
AN6347	AN4767	AN2375		AN6265		AN3116
AN6367	AN5678	AN2413		AN6274		AN3122
AN6375	AN0835	AN2443		AN6279		AN3129
AN6384	AN7631	AN2446		AN6285		AN3139
AN6395	AN2362	AN2447		AN6300		AN3143
AN6472	AN5879	AN2457		AN6308		AN3149
AN6475	AN2305	AN2458		AN6320		AN3150
AN6480	AN8982	AN2460		AN6331		AN3160
AN6481	AN3557	AN2468		AN6340		AN3163
AN6499	AN9156	AN2480		AN6371		AN3169
AN6514	AN1801	AN2486		AN6374		AN3172
AN6548	AN1286	AN2496		AN7594		AN3181
AN6549	AN2270	AN2513		AN6413		AN3213
AN6553	AN4314	AN2520		AN8979		AN3214
AN6587	AN4941	AN2523		AN6436		AN3225
AN6602	AN2885	AN2553		AN6445		AN3226
AN6635	AN4224	AN2577		AN6497		AN3238
AN6658	AN3650	AN2582		AN6503		AN3239
AN6674	AN1233	AN2611		AN6523		AN3258
AN6692	AN1705	AN2622		AN6540		AN3259
AN6707	AN4381	AN2623		AN6554		AN3264
AN6711	AN7428	AN2653		AN6563		AN3276
AN6713	AN8488	AN2662		AN6566		AN3278
AN6726	AN10705	AN2664		AN6577		AN3279
AN6736	AN12203	AN2686		AN6594		AN3280
AN6768	AN5770	AN2701		AN6613		AN3281
AN6769	AN5748	AN2718		AN6620		AN3282
AN6791	AN8272	AN2738		AN6632		AN3336
AN6798	AN11033	AN2740		AN6651		AN3357
AN6814	AN3096	AN2750		AN6668		AN3384
AN6815	AN11762	AN2752		AN6676		AN3390
AN6825	AN2262	AN2753		AN6682		AN3392
AN6836	AN12323	AN2761		AN6688		AN3394
AN6847	AN11773	AN2770		AN6696		AN3396
AN6849	AN10865	AN2776		AN6697		AN3409
AN6879	AN7346	AN2778		AN6702		AN3413
AN6929	AN1920	AN2779		AN6705		AN3416
AN6966	AN1732	AN2780		AN6733		AN3421
AN6967	AN7187	AN2852		AN6738		AN3433
AN6982		AN2853		AN6739		AN3454
AN6983		AN2879		AN6777		AN3455
AN6988		AN2886		AN6790		AN3482
AN6995		AN2892		AN9295		AN3529
AN6996		AN2895		AN6859		AN3547
AN7016		AN2901		AN6875		AN3581
AN7046		AN2910		AN6972		AN3612
AN7075		AN2917		AN7003		AN3628
AN7076		AN2931		AN7021		AN3644
AN7085		AN2937		AN7038		AN3648
AN7099		AN2941		AN7041		AN3659
AN7133		AN2947		AN7081		AN3665
AN7177		AN2957		AN7166		AN3671
AN7201		AN2975		AN7220		AN3696
AN7251		AN2987		AN7250		AN3708
AN7255		AN2989		AN7262		AN3709
AN7280		AN2994		AN7358		AN3714
AN7291		AN3003		AN7360		AN3721
AN7322		AN3005		AN7365		AN3744
AN7374		AN3014		AN7373		AN3753
AN7414		AN3021		AN7375		AN3755
AN7431		AN3025		AN7382		AN3773
AN7432		AN3040		AN7391		AN3776
AN7447		AN3054		AN7402		AN3779
AN7456		AN3071		AN7409		AN3789
AN7477		AN3076		AN7487		AN3792
AN7490		AN3091		AN7511		AN3795
AN7546		AN3092		AN7533		AN3804
AN7551		AN3098		AN7542		AN3805
AN7616		AN3105		AN7548		AN5782
AN7704		AN3107		AN7550		AN3821
AN7709		AN3108		AN7566		AN3824
AN7714		AN3119		AN7619		AN3831
AN7820		AN3120		AN7650		AN3846
AN7824		AN3130		AN7674		AN3853
AN7828		AN3140		AN7731		AN3865
AN7846		AN3162		AN7739		AN3869
AN7866		AN3164		AN7766		AN3873
AN7909		AN3184		AN7794		AN3894
AN7911		AN3195		AN7795		AN3897
AN7941		AN3196		AN7852		AN3906
AN7952		AN3200		AN7855		AN3923
AN7986		AN3201		AN7867		AN3932
AN7987		AN3202		AN7873		AN3933
AN8006		AN3210		AN7884		AN3954
AN8020		AN3216		AN7891		AN3961
AN8022		AN3263		AN7904		AN3963
AN8024		AN3303		AN7932		AN3974
AN8035		AN3304		AN7935		AN3982
AN8042		AN3337		AN7973		AN3998
AN8069		AN3351		AN7990		AN4020
AN8120		AN3380		AN8029		AN4023
AN2000		AN3423		AN8031		AN4026
AN8149		AN3439		AN8075		AN4034
AN8153		AN3450		AN8117		AN4042
AN8154		AN3453		AN8119		AN4043
AN8159		AN3464		AN8155		AN4064
AN8164		AN3515		AN8161		AN4073
AN8186		AN3564		AN8184		AN4086
AN8222		AN3578		AN8191		AN4090
AN8223		AN3584		AN8195		AN4091
AN8305		AN3590		AN8218		AN4111
AN8307		AN3592		AN8224		AN4117
AN8310		AN3593		AN8226		AN4118
AN8323		AN3606		AN8227		AN4146
AN8339		AN3621		AN8253		AN4149
AN8373		AN3623		AN8254		AN4150
AN8375		AN3624		AN8267		AN4159
AN8400		AN3646		AN8279		AN4187
AN8402		AN3658		AN8283		AN4206
AN8424		AN3661		AN8285		AN4241
AN8426		AN3664		AN8289		AN2099
AN8432		AN3666		AN8300		AN4253
AN8435		AN3669		AN8303		AN4295
AN8454		AN3674		AN8315		AN4312
AN8460		AN3684		AN8324		AN4323
AN8475		AN3688		AN8328		AN4328
AN8476		AN3691		AN8329		AN4336
AN8518		AN3704		AN8777		AN4340
AN8563		AN3712		AN3555		AN4357
AN8571		AN3722		AN8539		AN4361
AN8572		AN3734		AN8568		AN4367
AN8576		AN3741		AN8591		AN4369
AN8590		AN3742		AN8642		AN4380
AN8597		AN3752		AN8666		AN4403
AN8607		AN3764		AN8711		AN4430
AN8624		AN3771		AN8722		AN4438
AN8625		AN3784		AN8766		AN4464
AN8672		AN3787		AN8767		AN4480
AN8673		AN3788		AN8774		AN4486
AN8678		AN3790		AN8778		AN4490
AN8740		AN3811		AN8787		AN4493
AN8748		AN3816		AN8791		AN4508
AN8751		AN3818		AN8799		AN4515
AN8757		AN3819		AN8824		AN4526
AN8764		AN3822		AN8832		AN4542
AN8804		AN3828		AN8834		AN4553
AN8823		AN3839		AN8839		AN4557
AN8828		AN3852		AN8850		AN4559
AN8854		AN3863		AN8886		AN4563
AN8857		AN3868		AN8897		AN4591
AN8861		AN3871		AN8959		AN4592
AN8862		AN3879		AN8962		AN4612
AN8864		AN3880		AN8975		AN4616
AN8871		AN3895		AN8980		AN4622
AN8878		AN3896		AN8981		AN4655
AN8879		AN3931		AN8986		AN4680
AN8883		AN3935		AN8990		AN4700
AN8900		AN3943		AN9021		AN4705
AN8908		AN3959		AN9035		AN4727
AN8923		AN3988		AN9071		AN4739
AN8942		AN3991		AN9072		AN4740
AN9005		AN3996		AN9073		AN4745
AN9011		AN3999		AN9076		AN4746
AN9045		AN4002		AN9083		AN4749
AN9054		AN4003		AN9102		AN4755
AN9070		AN4008		AN9141		AN4763
AN9103		AN4009		AN9157		AN4769
AN9133		AN4010		AN9179		AN4772
AN9139		AN4016		AN9183		AN4784
AN9161		AN4017		AN9186		AN4796
AN9165		AN4018		AN9207		AN2343
AN9171		AN4024		AN9216		AN4841
AN9177		AN4032		AN9241		AN4865
AN9178		AN4033		AN9256		AN4875
AN9206		AN4037		AN9262		AN4878
AN9225		AN4045		AN9263		AN4915
AN9246		AN4047		AN9296		AN4927
AN9248		AN4048		AN9347		AN4950
AN9249		AN4054		AN9348		AN4951
AN9251		AN4063		AN9359		AN4955
AN9253		AN4068		AN9398		AN4956
AN9314		AN4069		AN9405		AN4963
AN9342		AN4077		AN9461		AN4975
AN9355		AN4082		AN9463		AN5014
AN9372		AN4084		AN9492		AN5021
AN9381		AN4105		AN9501		AN5033
AN9389		AN4114		AN9510		AN5034
AN9393		AN4115		AN9525		AN5035
AN9410		AN4122		AN9528		AN5048
AN9413		AN4165		AN1677		AN5049
AN9416		AN4168		AN9287		AN5050
AN9432		AN4172		AN3042		AN5052
AN9435		AN4175		AN6106		AN5057
AN9480		AN4177		AN3370		AN5076
AN9485		AN4189		AN3218		AN5077
AN9509		AN4199		AN8966		AN5100
AN9513		AN4201		AN5939		AN5116
AN5176		AN4203		AN1601		AN5121
AN12089		AN4207		AN9378		AN5129
AN7804		AN4209		AN4197		AN5134
AN1567		AN4211		AN10575		AN3027
AN11021		AN4214		AN9001		AN5146
AN3983		AN4218		AN0951		AN5148
AN9390		AN4231		AN6585		AN5156
AN7815		AN4238		AN1579		AN5157
AN7805		AN4239		AN9049		AN5164
AN7814		AN4240		AN4920		AN5175
AN3979		AN4246		AN2953		AN5194
AN8520		AN4248		AN0835		AN5198
AN7807		AN4254		AN7583		AN5208
AN8516		AN4264		AN0689		AN5209
AN7944		AN4265		AN10181		AN5210
AN2569		AN4266		AN10197		AN5215
AN7710		AN4269		AN9156		AN5218
AN7811		AN4274		AN7247		AN5219
AN0452		AN4278		AN2077		AN5237
AN0949		AN4281		AN1077		AN5250
AN11140		AN4283		AN7975		AN5255
AN7476		AN4284		AN1147		AN5262
AN3356		AN4286		AN9515		AN5303
AN0493		AN4331		AN7240		AN5329
AN6464		AN4335		AN0809		AN5353
AN7939		AN4338		AN1128		AN5354
AN11700		AN4341		AN10406		AN5363
AN6373		AN4345		AN8669		AN5364
AN1563		AN4348		AN5195		AN5395
AN11498		AN4349		AN4475		AN5403
AN0798		AN4352		AN4802		AN5426
AN6775		AN4358		AN10465		AN5428
AN10448		AN4362		AN2862		AN5435
AN2023		AN4370		AN1489		AN5438
AN10166		AN4374		AN5801		AN5440
AN8298		AN4377		AN4686		AN5443
AN3255		AN4385		AN10056		AN5445
AN1221		AN4390		AN4202		AN5451
AN3627		AN4394		AN6895		AN5455
AN8145		AN4406		AN7741		AN5464
AN0539		AN4424		AN3918		AN5478
AN1781		AN4427		AN6344		AN5489
AN12199		AN4432		AN11162		AN5520
AN1054		AN4445		AN3096		AN5525
AN0299		AN4446		AN0082		AN5534
AN11154		AN4452		AN5126		AN5564
AN1633		AN4467		AN4329		AN5566
AN5587		AN4472		AN10682		AN5571
AN5007		AN4473		AN1413		AN2585
AN7010		AN4489		AN0161		AN5585
AN3992		AN4496		AN8698		AN5586
AN2108		AN4504		AN8968		AN5601
AN2276		AN4509		AN1963		AN5602
AN4268		AN4510		AN10943		AN5606
AN3793		AN4527		AN1436		AN5610
AN0828		AN4528		AN2737		AN11043
AN5117		AN4535		AN10361		AN5623
AN5870		AN4536		AN0983		AN5627
AN1945		AN4550		AN2735		AN5629
AN1404		AN4556		AN6241		AN5642
AN9204		AN4558		AN6080		AN5647
AN2098		AN4561		AN10103		AN5648
AN1522		AN4584		AN3038		AN5650
AN8899		AN4593		AN4664		AN5670
AN5268		AN4594		AN8783		AN5719
AN2858		AN4595		AN4952		AN5725
AN3559		AN4604		AN8848		AN5726
AN5494		AN4619		AN6188		AN5731
AN9113		AN4625		AN7301		AN5732
AN1173		AN4630		AN6368		AN5750
AN3579		AN4662		AN2090		AN5767
AN8790		AN4676		AN2940		AN5774
AN0241		AN4688		AN11166		AN6424
AN4306		AN4689		AN7029		AN5813
AN0824		AN4695		AN0138		AN5816
AN10792		AN4697		AN3131		AN5822
AN10334		AN4698		AN10396		AN5830
AN10929		AN4699		AN2988		AN5832
AN6316		AN4702		AN6085		AN5856
AN3605		AN4758		AN2773		AN5857
AN9018		AN4761		AN2967		AN5872
AN8293		AN4764		AN3458		AN5883
AN0135		AN4787		AN10313		AN5889
AN10132		AN4788		AN7609		AN5891
AN11991		AN4792		AN7361		AN5895
AN0712		AN4805		AN2262		AN5907
AN6975		AN4820		AN6538		AN5908
AN6360		AN4826		AN8682		AN5909
AN10003		AN4827		AN11773		AN5929
AN7481		AN4831		AN6857		AN5931
AN1900		AN4834		AN6363		AN5954
AN10111		AN4836		AN6912		AN5966
AN6627		AN4837		AN4298		AN5971
AN7174		AN4861		AN0937		AN5973
AN9363		AN4870		AN1999		AN5978
AN10783		AN4872		AN1334		AN5999
AN7027		AN4874		AN7673		AN6007
AN5577		AN4876		AN10865		AN6010
AN7563		AN4886		AN8680		AN6019
AN1988		AN4892		AN6072		AN6040
AN1345		AN4893		AN6165		AN6041
AN6082		AN4896		AN4500		AN6042
AN12050		AN4907		AN3745		AN6045
AN9221		AN4919		AN0952		AN6048
AN3471		AN4922		AN5702		AN6054
AN2909		AN4929		AN2415		AN6060
AN6182		AN4931		AN0321		AN6075
AN4478		AN4936		AN6520		AN6089
AN7831		AN4937		AN9406		AN6104
AN6278		AN4938		AN2897		AN6109
AN4282		AN4943		AN10771		AN6115
AN5964		AN4945		AN1366		AN6126
AN4933		AN4949		AN7260		AN1841
AN0600		AN4957		AN0625		AN6128
AN4083		AN4961		AN4581		AN6143
AN0764		AN4965		AN2135		AN6157
AN10637		AN4973		AN5452		AN6158
AN5187		AN4980		AN11001		AN6169
AN7590		AN4984		AN10477		AN6196
AN8421		AN4987		AN4021		AN6211
AN1612		AN5026		AN4830		AN8647
AN7142		AN5046		AN6734		AN6232
		AN5102		AN3056		AN6236
		AN5109		AN0956		AN6243
		AN5127		AN3600		AN6244
		AN5128		AN0944		AN6249
		AN5138		AN9125		AN6253
		AN5140		AN8443		AN6262
		AN5149		AN0059		AN6271
		AN5163		AN5526		AN6272
		AN5169		AN12085		AN6275
		AN5172		AN6714		AN6287
		AN5196		AN6141		AN6318
		AN5216		AN10526		AN6322
		AN5223		AN10451		AN6349
		AN5225		AN4232		AN6359
		AN5234		AN1199		AN6366
		AN5274		AN7305		AN6372
		AN5290		AN3055		AN6387
		AN5300		AN3134		AN6404
		AN5327		AN1215		AN6437
		AN5332		AN7526		AN6471
		AN5333		AN4771		AN6477
		AN5400		AN1769		AN6494
		AN5422		AN0092		AN6500
		AN5437		AN3430		AN6507
		AN5456		AN10837		AN6527
		AN5457		AN7555		AN6529
		AN5483		AN1751		AN6534
		AN5488		AN8822		AN6542
		AN5491		AN0449		AN6543
		AN5498		AN0160		AN6550
		AN5505		AN3308		AN6558
		AN5512		AN4940		AN6571
		AN5519		AN7158		AN6572
		AN5532		AN6376		AN6597
		AN5556		AN2232		AN6600
		AN5559		AN10058		AN6604
		AN5569		AN5994		AN6609
		AN5570		AN9123		AN6622
		AN5575		AN3313		AN6631
		AN5592		AN6310		AN6643
		AN5594		AN8943		AN6645
		AN5603		AN1026		AN6660
		AN5625		AN6266		AN6687
		AN5626		AN4000		AN6691
		AN5631		AN11541		AN6717
		AN5633		AN1662		AN6730
		AN5639		AN10125		AN6750
		AN5646		AN11145		AN6755
		AN5651		AN10489		AN6757
		AN5653		AN11069		AN6759
		AN5665		AN6555		AN6779
		AN5672		AN4456		AN6783
		AN5673		AN11461		AN6787
		AN5674		AN6902		AN6789
		AN5675		AN1876		AN6793
		AN5679		AN6698		AN6794
		AN5686		AN10646		AN6809
		AN5699		AN9401		AN6826
		AN5707		AN2470		AN6834
		AN5730		AN6277		AN6838
		AN5760		AN4868		AN6845
		AN5761		AN2649		AN6861
		AN5778		AN2704		AN6862
		AN5780		AN8066		AN6877
		AN5784		AN0432		AN6887
		AN5788		AN8037		AN6904
		AN5795		AN8073		AN6908
		AN5799		AN0055		AN6918
		AN5803		AN8714		AN6927
		AN5804		AN3161		AN6932
		AN5806		AN8247		AN6941
		AN5809		AN5004		AN6944
		AN5810		AN10977		AN6945
		AN5814		AN3020		AN6953
		AN5828		AN5563		AN6954
		AN5833		AN2535		AN6973
		AN5836		AN6633		AN6976
		AN5837		AN3489		AN7000
		AN2466		AN4646		AN7001
		AN5849		AN3361		AN7040
		AN5853		AN7139		AN7048
		AN5880		AN7558		AN7053
		AN5882		AN0950		AN7105
		AN5885		AN2404		AN7130
		AN5888		AN5069		AN7141
		AN5899		AN3781		AN7144
		AN5903		AN8754		AN7148
		AN5915		AN4113		AN7149
		AN5916		AN5480		AN7150
		AN5918		AN6856		AN7169
		AN5919		AN8640		AN7189
		AN5928		AN1547		AN7203
		AN5963				AN7217
		AN5968				AN7273
		AN5970				AN7274
		AN5976				AN7278
		AN5980				AN7286
		AN5981				AN7289
		AN6001				AN7295
		AN6005				AN7296
		AN6012				AN7299
		AN6014				AN7316
		AN6023				AN6940
		AN6030				AN7328
		AN6034				AN7332
		AN6035				AN7341
		AN6047				AN7342
		AN6055				AN7347
		AN6065				AN7354
		AN6066				AN5781
		AN6067				AN7400
		AN6068				AN7403
		AN6083				AN7429
		AN6091				AN7460
		AN6099				AN7463
		AN6101				AN7466
		AN6107				AN7479
		AN6112				AN7482
		AN6120				AN7497
		AN6122				AN7534
		AN6132				AN7540
		AN6161				AN7545
		AN6162				AN7567
		AN6170				AN7569
		AN6176				AN7570
		AN6179				AN7587
		AN6180				AN7600
		AN6181				AN7602
		AN6185				AN7611
		AN6206				AN7617
		AN6210				AN7621
		AN6220				AN7630
		AN6224				AN7649
		AN6225				AN7661
		AN6228				AN7681
		AN6230				AN7682
		AN6240				AN7697
		AN6257				AN7699
		AN6258				AN7705
		AN6267				AN7725
		AN6269				AN7742
		AN6283				AN7750
		AN6288				AN7753
		AN6298				AN7757
		AN6299				AN7758
		AN6304				AN7762
		AN6307				AN7773
		AN6312				AN7774
		AN6330				AN7780
		AN6338				AN7798
		AN6342				AN7838
		AN6361				AN7839
		AN6362				AN7840
		AN6370				AN7856
		AN6391				AN7865
		AN6394				AN7877
		AN6412				AN7878
		AN6414				AN7881
		AN6448				AN7887
		AN6473				AN7896
		AN6487				AN7898
		AN6495				AN7915
		AN6496				AN7921
		AN6505				AN7922
		AN6513				AN7934
		AN6525				AN7936
		AN6530				AN7949
		AN6531				AN7950
		AN6532				AN7974
		AN6544				AN8045
		AN6545				AN8059
		AN6574				AN8063
		AN6575				AN8068
		AN6578				AN1181
		AN6579				AN8095
		AN6583				AN8098
		AN6584				AN8099
		AN6611				AN8102
		AN6614				AN8118
		AN6626				AN8121
		AN6641				AN8122
		AN6642				AN8133
		AN6646				AN8134
		AN6650				AN8150
		AN6652				AN8169
		AN6683				AN8172
		AN6684				AN8181
		AN6686				AN8183
		AN6689				AN8187
		AN6695				AN8200
		AN6699				AN8205
		AN6700				AN8211
		AN6701				AN8213
		AN6706				AN8231
		AN6715				AN8237
		AN6721				AN8238
		AN6724				AN8251
		AN6725				AN8258
		AN6727				AN8265
		AN6732				AN8268
		AN6746				AN8269
		AN6747				AN8273
		AN6748				AN8274
		AN6761				AN8276
		AN6762				AN8281
		AN6767				AN8292
		AN6778				AN8340
		AN6802				AN8341
		AN6817				AN8368
		AN6848				AN8399
		AN6854				AN8406
		AN6868				AN8416
		AN6876				AN8451
		AN6880				AN8463
		AN6888				AN8478
		AN6889				AN9158
		AN6910				AN8497
		AN6926				AN8522
		AN6943				AN8525
		AN6969				AN8531
		AN6974				AN8537
		AN6979				AN8540
		AN6980				AN8541
		AN7002				AN8542
		AN7007				AN8565
		AN7008				AN8573
		AN7031				AN8577
		AN7073				AN8592
		AN7080				AN11702
		AN7090				AN8631
		AN7091				AN8636
		AN7106				AN8649
		AN7111				AN8663
		AN7118				AN8681
		AN7121				AN8687
		AN7128				AN8689
		AN7135				AN8692
		AN7140				AN8694
		AN7145				AN8718
		AN7156				AN8726
		AN7182				AN8738
		AN7191				AN8750
		AN7242				AN8756
		AN7246				AN8762
		AN7268				AN8770
		AN7285				AN8784
		AN7292				AN8794
		AN7334				AN8801
		AN7338				AN8817
		AN7339				AN8845
		AN7340				AN8846
		AN7343				AN8859
		AN7344				AN8874
		AN7348				AN8896
		AN7352				AN8907
		AN7356				AN8913
		AN7359				AN8918
		AN7362				AN8928
		AN7366				AN8958
		AN7367				AN8972
		AN7388				AN8973
		AN7426				AN8989
		AN7438				AN9000
		AN7451				AN9003
		AN7473				AN9004
		AN7475				AN9022
		AN7499				AN9024
		AN7508				AN9026
		AN7519				AN9032
		AN7529				AN9047
		AN7530				AN9051
		AN7547				AN9078
		AN7559				AN9080
		AN7562				AN9085
		AN7564				AN9105
		AN7565				AN7539
		AN7572				AN9124
		AN7574				AN9131
		AN7576				AN9132
		AN7580				AN9152
		AN7603				AN9159
		AN7604				AN9184
		AN7632				AN9191
		AN7633				AN9300
		AN7669				AN9322
		AN7670				AN9338
		AN7672				AN9339
		AN9009				AN9370
		AN7684				AN9375
		AN7686				AN9385
		AN7689				AN9388
		AN7690				AN9409
		AN7691				AN9449
		AN7716				AN9462
		AN7720				AN9469
		AN7721				AN9473
		AN7726				AN9474
		AN7727				AN9475
		AN7732				AN9497
		AN7738				AN9500
		AN7744				AN9502
		AN7745				AN9506
		AN7747				AN9516
		AN7754				AN9518
		AN7759				AN9523
		AN7764				AN9526
		AN7770				AN0494
		AN7777				AN0233
		AN7782				AN8727
		AN7786				AN10124
		AN7793				AN3368
		AN7823				AN0234
		AN7827				AN10908
		AN7834				AN10318
		AN7864				AN3395
		AN7907				AN3928
		AN7918				AN2951
		AN7958				AN7953
		AN7967				AN9365
		AN7968				AN1794
		AN7976				AN4192
		AN7995				AN7505
		AN7996				AN11378
		AN8003				AN5349
		AN8004				AN3236
		AN8005				AN8036
		AN8008				AN10295
		AN8014				AN10734
		AN8017				AN9346
		AN8051				AN3803
		AN8070				AN3642
		AN8079				AN5649
		AN8083				AN7942
		AN8089				AN0660
		AN8092				AN10902
		AN8147				AN7026
		AN8162				AN1500
		AN8163				AN6831
		AN8166				AN4439
		AN8174				AN8344
		AN8175				AN3641
		AN8192				AN0335
		AN8193				AN8768
		AN8198				AN4094
		AN8207				AN4131
		AN8219				AN4046
		AN8242				AN11411
		AN8266				AN12317
		AN8270				AN3434
		AN8280				AN8296
		AN8282				AN10172
		AN8290				AN10539
		AN8309				AN12261
		AN8311				AN0121
		AN8322				AN6074
		AN8343				AN6191
		AN8370				AN4918
		AN8383				AN4583
		AN8389				AN10709
		AN8396				AN5643
		AN8403				AN8236
		AN8433				AN8170
		AN8453				AN5179
		AN8469				AN0752
		AN8473				AN5407
		AN8503				AN0083
		AN8505				AN7662
		AN7263				AN8054
		AN8535				AN6348
		AN8550				AN1074
		AN8551				AN10781
		AN8553				AN7049
		AN8566				AN8001
		AN8580				AN1065
		AN8610				AN8819
		AN8612				AN5663
		AN8628				AN3466
		AN8630				AN4706
		AN8655				AN5910
		AN8657				AN6009
		AN8660				AN10072
		AN8670				AN5616
		AN8674				AN11377
		AN8675				AN1780
		AN8679				AN8182
		AN8684				AN4453
		AN8685				AN10655
		AN8695				AN4633
		AN8704				AN0094
		AN8705				AN6255
		AN8717				AN5779
		AN8723				AN0170
		AN8725				AN5064
		AN8741				AN8763
		AN8760				AN0290
		AN8761				AN4777
		AN8779				AN10674
		AN8789				AN5694
		AN8792				AN0990
		AN8802				AN0458
		AN8806				AN9362
		AN8807				AN10585
		AN8809				AN2126
		AN8810				AN9066
		AN8814				AN6906
		AN8841				AN1475
		AN8844				AN4714
		AN8849				AN3170
		AN8860				AN1280
		AN8868				AN0889
		AN8880				AN3011
		AN8882				AN4014
		AN8885				AN0182
		AN8889				AN4967
		AN8891				AN4513
		AN8912				AN0327
		AN8917				AN11005
		AN8936				AN11568
		AN8938				AN3070
		AN8940				AN4388
		AN8977				AN3117
		AN9006				AN1098
		AN9008				AN8538
		AN9010				AN5220
		AN9025				AN10159
		AN9042				AN4776
		AN9048				AN7608
		AN9060				AN10906
		AN9063				AN5819
		AN9074				AN11115
		AN9075				AN3461
		AN9089				AN10185
		AN9091				AN2981
		AN9101				AN8548
		AN9111				AN0918
		AN9117				AN3147
		AN9119				AN1149
		AN9120				AN10275
		AN9126				AN4230
		AN9129				AN2172
		AN9130				AN7336
		AN9142				AN10636
		AN9168				AN6073
		AN9199				AN6890
		AN9202				AN11687
		AN9289				AN6008
		AN9292				AN6111
		AN9298				AN2299
		AN9323				AN2997
		AN9336				AN11808
		AN9358				AN6924
		AN9360				AN1216
		AN9383				AN11347
		AN9392				AN5884
		AN9394				AN12213
		AN9396				AN10654
		AN9404				AN10133
		AN9414				AN1762
		AN9420				AN3833
		AN9423				AN4330
		AN9425				AN9109
		AN9448				AN1758
		AN9451				AN7701
		AN9457				AN7752
		AN9458				AN3706
		AN9460				AN3728
		AN9464				AN6221
		AN9465				AN4902
		AN9495				AN5969
		AN9522				AN10991
		AN9529				AN12319
		AN7821				AN1228
		AN3613				AN0451
		AN9380				AN7480
		AN0245				AN1105
		AN5309				AN2976
		AN7396				AN7489
		AN3418				AN2295
		AN6476				AN2694
		AN10356				AN3431
		AN11017				AN4647
		AN2828				AN2065
		AN12090				AN10767
		AN4474				AN8615
		AN8781				AN1990
		AN7806				AN1856
		AN1723				AN0117
		AN5267				AN8690
		AN3393				AN9304
		AN8483				AN10225
		AN2366				AN3363
		AN0875				AN2556
		AN2572				AN0818
		AN3858				AN3321
		AN0761				AN0270
		AN8347				AN6897
		AN7825				AN4731
		AN7822				AN6061
		AN11046				AN5704
		AN3203				AN4730
		AN12088				AN9400
		AN7265				AN0887
		AN8046				AN9062
		AN1428				AN11065
		AN6470				AN5122
		AN7816				AN8071
		AN11062				AN4162
		AN1870				AN12389
		AN6382				AN6139
		AN4825				AN1062
		AN0736				AN6690
		AN8445				AN0179
		AN8514				AN4753
		AN0012				AN7196
		AN2702				AN11776
		AN6401				AN12330
		AN5993				AN11200
		AN7817				AN1817
		AN0301				AN0681
		AN1477				AN4258
		AN11013				AN3927
		AN7266				AN6557
		AN10326				AN8049
		AN5742				AN1121
		AN4055				AN2374
		AN2601				AN5927
		AN3903				AN1993
		AN7908				AN6013
		AN8502				AN10651
		AN1502				AN7037
		AN7809				AN8233
		AN0013				AN0429
		AN5558				AN3732
		AN10165				AN4780
		AN7810				AN8821
		AN4245				AN9118
		AN7812				AN1965
		AN3358				AN5588
		AN8084				AN10547
		AN8903				AN10535
		AN6985				AN2590
		AN10399				AN7629
		AN8737				AN5597
		AN4256				AN4786
		AN10949				AN8277
		AN1338				AN6149
		AN7532				AN3157
		AN0787				AN10469
		AN1131				AN4433
		AN1947				AN1063
		AN6723				AN0495
		AN11076				AN10498
		AN0841				AN1205
		AN7818				AN3657
		AN9320				AN6208
		AN5664				AN11278
		AN1898				AN10067
		AN2866				AN11230
		AN7264				AN5753
		AN5373				AN6506
		AN12443				AN0659
		AN10482				AN6207
		AN10099				AN2014
		AN7962				AN3637
		AN1899				AN2736
		AN6804				AN10803
		AN1941				AN4741
		AN4691				AN4216
		AN7349				AN5875
		AN5310				AN10472
		AN2325				AN11168
		AN6024				AN3747
		AN4807				AN0072
		AN5458				AN4038
		AN7183				AN0443
		AN0231				AN9151
		AN1812				AN5162
		AN6823				AN3751
		AN3349				AN7329
		AN10090				AN2964
		AN11999				AN4833
		AN8484				AN10741
		AN2528				AN1970
		AN9138				AN3632
		AN5421				AN1082
		AN5168				AN5133
		AN7181				AN10148
		AN7819				AN6752
		AN1659				AN10088
		AN4255				AN0351
		AN3866				AN3441
		AN2282				AN2405
		AN2388				AN7387
		AN2876				AN5846
		AN3312				AN1967
		AN2395				AN10188
		AN6518				AN10936
		AN1433				AN0865
		AN7307				AN2906
		AN0423				AN10765
		AN10311				AN5897
		AN11861				AN0673
		AN10964				AN8204
		AN7961				AN1469
		AN5734				AN6489
		AN4871				AN3374
		AN8683				AN5713
		AN2249				AN10012
		AN5763				AN0476
		AN1427				AN0183
		AN9450				AN5203
		AN0593				AN3089
		AN8661				AN2260
		AN5312				AN6657
		AN6438				AN2555
		AN11085				AN10712
		AN4692				AN4208
		AN3916				AN4781
		AN4809				AN9143
		AN6227				AN10433
		AN11797				AN3922
		AN0964				AN6630
		AN1713				AN1968
		AN2912				AN10014
		AN5990				AN10879
		AN1418				AN5199
		AN8559				AN0365
		AN0942				AN10713
		AN6923				AN7453
		AN1726				AN2222
		AN9108				AN2703
		AN9121				AN2056
		AN0991				AN10317
		AN5596				AN5693
		AN7528				AN0936
		AN8803				AN1445
		AN11143				AN11631
		AN5762				AN0381
		AN8078				AN4613
		AN0472				AN3573
		AN9340				AN10080
		AN11015				AN10378
		AN0323				AN3481
		AN8262				AN0943
		AN6680				AN6741
		AN0788				AN4065
		AN0051				AN4648
		AN3121				AN5111
		AN0050				AN10429
		AN3037				AN2386
		AN2017				AN1194
		AN10075				AN10609
		AN2166				AN2515
		AN7092				AN0428
		AN0195				AN8202
		AN10960				AN4251
		AN2425				AN6167
		AN5777				AN9481
		AN4102				AN2149
		AN4906				AN6302
		AN8931				AN3354
		AN9007				AN0840
		AN2209				AN11704
		AN8486				AN11253
		AN6095				AN4313
		AN6159				AN2257
		AN5490				AN4674
		AN5487				AN7484
		AN3366				AN11728
		AN5509				AN11975
		AN0638				AN9065
		AN8644				AN5953
		AN11489				AN10816
		AN1414				AN9496
		AN4848				AN6246
		AN7808				AN3022
		AN10700				AN1879
		AN4019				AN8866
		AN7635				AN8491
		AN7231				AN3173
		AN3530				AN1287
		AN10487				AN4233
		AN8752				AN0105
		AN10992				AN4376
		AN6118				AN6087
		AN1693				AN11468
		AN1298				AN3626
		AN2157				AN6821
		AN12286				AN3087
		AN5669				AN3944
		AN3342				AN11691
		AN10078				AN0745
		AN11173				AN10052
		AN0367				AN3655
		AN2228				AN7503
		AN8513				AN10315
		AN1129				AN10290
		AN2829				AN6193
		AN11209				AN5716
		AN6818				AN3649
		AN6718				AN4164
		AN3402				AN3156
		AN8902				AN10445
		AN2161				AN6039
		AN3075				AN10034
		AN9397				AN8851
		AN2426				AN7561
		AN3881				AN4434
		AN1109				AN1636
		AN0370				AN4415
		AN1895				AN8188
		AN4990				AN2675
		AN2658				AN1319
		AN9384				AN5232
		AN6383				AN1949
		AN1799				AN8534
		AN8496				AN5906
		AN5850				AN4549
		AN3917				AN8967
		AN0311				AN10551
		AN2629				AN8843
		AN8461				AN10978
		AN6380				AN0066
		AN5037				AN2224
		AN12360				AN6599
		AN9288				AN0305
		AN3855				AN1095
		AN1220				AN4652
		AN7552				AN10055
		AN4905				AN11685
		AN1688				AN6526
		AN2144				AN1953
		AN4353				AN9093
		AN5104				AN0288
		AN11144				AN6978
		AN4659				AN6541
		AN7648				AN1795
		AN10544				AN9198
		AN4577				AN2510
		AN7646				AN6209
		AN7304				AN2057
		AN3220				AN0133
		AN0554				AN1572
		AN9294				AN2058
		AN0807				AN8016
		AN0954				AN5051
		AN0481				AN0123
		AN8127				AN10922
		AN10588				AN4288
		AN3675				AN6423
		AN0860				AN11995
		AN6624				AN2739
		AN4408				AN1767
		AN10267				AN3748
		AN8235				AN4309
		AN7553				AN9116
		AN1291				AN5557
		AN7190				AN10873
		AN4901				AN10711
		AN6201				AN11243
		AN7413				AN7005
		AN3141				AN6491
		AN6050				AN6865
		AN6295				AN7248
		AN10024				AN0647
		AN0791				AN1405
		AN5484				AN7449
		AN7270				AN8206
		AN0385				AN9433
		AN1493				AN10249
		AN1432				AN3738
		AN3672				AN10299
		AN1681				AN0401
		AN8932				AN7708
		AN5917				AN2942
		AN5123				AN8333
		AN0338				AN2272
		AN6770				AN7232
		AN10210				AN2435
		AN1014				AN3638
		AN5204				AN1666
		AN4810				AN3034
		AN1490				AN2932
		AN7436				AN0247
		AN1640				AN7459
		AN0459				AN6612
		AN10117				AN8137
		AN9456				AN6843
		AN0006				AN4762
		AN10059				AN6636
		AN1202				AN0895
		AN5414				AN11136
		AN11796				AN4569
		AN1397				AN10393
		AN7457				AN8057
		AN8890				AN0475
		AN10016				AN0141
		AN0034				AN8136
		AN5690				AN5008
		AN3639				AN2052
		AN4687				AN11824
		AN4575				AN12201
		AN10789				AN1722
		AN3299				AN1859
		AN8116				AN7568
		AN6088				AN4642
		AN3733				AN2268
		AN1699				AN0857
		AN0096				AN1102
		AN3180				AN0856
		AN11118				AN5902
		AN0227				AN11904
		AN2685				AN11401
		AN2781				AN6334
		AN10199				AN7146
		AN1050				AN7424
		AN1378				AN9403
		AN3153				AN8785
		AN2022				AN4923
		AN6116				AN0285
		AN4800				AN10843
		AN4013				AN0893
		AN8481				AN7622
		AN7610				AN5867
		AN10046				AN3595
		AN7275				AN2406
		AN2489				AN0657
		AN6909				AN7430
		AN4773				AN4912
		AN11117				AN10327
		AN10845				AN11900
		AN1402				AN7205
		AN2133				AN1452
		AN11753				AN6753
		AN10364				AN5067
		AN4779				AN8225
		AN3072				AN5446
		AN9069				AN11303
		AN4690				AN6593
		AN6273				AN3794
		AN8605				AN10091
		AN8130				AN10834
		AN12074				AN4308
		AN8067				AN10182
		AN5492				AN8256
		AN1798				AN2567
		AN5775				AN4977
		AN11840				AN1510
		AN1277				AN6596
		AN8007				AN8019
		AN10849				AN3730
		AN5712				AN4744
		AN8546				AN10352
		AN4989				AN5741
		AN10827				AN1709
		AN4292				AN1281
		AN9490				AN1710
		AN1197				AN4250
		AN11778				AN3882
		AN6031				AN10466
		AN0137				AN4600
		AN8978				AN7712
		AN5012				AN6146
		AN4396				AN3920
		AN10062				AN2578
		AN2650				AN3799
		AN12033				AN4954
		AN7074				AN2223
		AN5983				AN3499
		AN7228				AN4534
		AN3591				AN11304
		AN5131				AN6737
		AN6858				AN3843
		AN1611				AN2914
		AN5415				AN12256
		AN2410				AN9408
		AN1763				AN1006
		AN0740				AN0844
		AN1276				AN0057
		AN0680				AN0601
		AN8074				AN5318
		AN1290				AN8044
		AN0438				AN1348
		AN2899				AN4774
		AN4071				AN10173
		AN6846				AN0049
		AN9028				AN0935
		AN10795				AN3763
		AN4210				AN5177
		AN10329				AN1892
		AN7131				AN7654
		AN10127				AN8041
		AN8561				AN0695
		AN5924				AN1045
		AN6647				AN8229
		AN2604				AN8284
		AN11936				AN2079
		AN11004				AN5768
		AN2497				AN3031
		AN6399				AN10440
		AN9402				AN6245
		AN6610				AN1770
		AN5956				AN6352
		AN7324				AN0142
		AN4316				AN8431
		AN2628				AN10476
		AN5877				AN3224
		AN1519				AN12306
		AN2189				AN6934
		AN11307				AN3586
		AN7298				AN4386
		AN6552				AN5703
		AN3048				AN4025
		AN2936				AN5145
		AN4854				AN0470
		AN0263				AN0559
		AN10538				AN5752
		AN11109				AN6077
		AN10122				AN5844
		AN3934				AN5688
		AN3136				AN6058
		AN1979				AN2451
		AN11854				AN12174
		AN8876				AN0174
		AN2529				AN6521
		AN10695				AN7138
		AN8827				AN2147
		AN4998				AN8367
		AN5737				AN6168
		AN0574				AN8709
		AN10841				AN7170
		AN11083				AN7469
		AN10347				AN1367
		AN6535				AN1393
		AN4544				AN4405
		AN5632				AN10618
		AN5852				AN6731
		AN7197				AN4469
		AN3470				AN11008
		AN1015				AN6564
		AN2946				AN7554
		AN10030				AN8444
		AN7276				AN4525
		AN1520				AN2949
		AN11935				AN8811
		AN1151				AN10174
		AN4291				AN6248
		AN0777				AN10178
		AN5692				AN1986
		AN5754				AN6254
		AN7188				AN11175
		AN10271				AN5132
		AN8351				AN10510
		AN10066				AN5843
		AN8915				AN11843
		AN1665				AN4611
		AN3544				AN7771
		AN7294				AN6105
		AN10981				AN6536
		AN8498				AN5935
		AN3013				AN12017
		AN8490				AN8346
		AN8906				AN6200
		AN2216				AN4757
		AN6986				AN7736
		AN8499				AN4748
		AN6678				AN8557
		AN5423				AN6915
		AN0904				AN10202
		AN2002				AN10296
		AN7267				AN8362
		AN4076				AN1593
		AN6824				AN5522
		AN11149				AN2205
		AN12348				AN5206
		AN2782				AN3796
		AN10793				AN4806
		AN9068				AN6510
		AN1110				AN7458
		AN8831				AN6346
		AN0180				AN6693
		AN7756				AN2033
		AN6625				AN6306
		AN2870				AN8833
		AN0282				AN7722
		AN4294				AN0926
		AN5658				AN1743
		AN2884				AN6708
		AN11103				AN6900
		AN9067				AN10622
		AN3064				AN3635
		AN6140				AN8547
		AN12223				AN3309
		AN0654				AN1483
		AN2001				AN0330
		AN4537				AN3981
		AN10214				AN8012
		AN10718				AN7779
		AN4531				AN5130
		AN5728				AN0074
		AN7734				AN5335
		AN4657				AN4908
		AN7478				AN5802
		AN5110				AN6891
		AN7050				AN3830
		AN5113				AN2733
		AN5598				AN2286
		AN4934				AN1954
		AN9482				AN8026
		AN12408				AN5580
		AN9064				AN12119
		AN5413				AN1624
		AN8457				AN0913
		AN4410				AN8132
		AN9391				AN6556
		AN0863				AN0359
		AN1368				AN2390
		AN6332				AN7470
		AN2106				AN1860
		AN1346				AN5144
		AN7269				AN7683
		AN2303				AN8489
		AN2757				AN10285
		AN7283				AN0836
		AN5125				AN4170
		AN4488				AN4120
		AN1327				AN5944
		AN4824				AN0490
		AN4389				AN5945
		AN6608				AN12419
		AN5796				AN2319
		AN0200				AN6842
		AN1862				AN12227
		AN3837				AN0870
		AN0249				AN9407
		AN11729				AN6084
		AN4015				AN5746
		AN1247				AN0963
		AN3760				AN7687
		AN10953				AN4346
		AN6260				AN7225
		AN2267				AN3827
		AN4890				AN11574
		AN0903				AN8606
		AN4166				AN4863
		AN2715				AN8707
		AN0416				AN0640
		AN8945				AN6263
		AN4709				AN2037
		AN4035				AN3566
		AN1187				AN6743
		AN5211				AN11898
		AN8743				AN11693
		AN7501				AN9470
		AN5798				AN5200
		AN9081				AN5378
		AN8201				AN5591
		AN3957				AN4888
		AN2463				AN7199
		AN3463				AN1670
		AN9082				AN8123
		AN0967				AN1524
		AN4982				AN2021
		AN6293				AN3987
		AN8688				AN3832
		AN2878				AN6993
		AN3743				AN11488
		AN7450				AN6568
		AN7437				AN3167
		AN8129				AN4481
		AN12153				AN4889
		AN4601				AN7208
		AN4056				AN1915
		AN10540				AN7143
		AN10338				AN3408
		AN6337				AN1094
		AN10215				AN4127
		AN9421				AN0054
		AN0419				AN5467
		AN0319				AN3713
		AN3468				AN9031
		AN10446				AN10970
		AN6960				AN10507
		AN10707				AN2794
		AN7715				AN1832
		AN5808				AN1007
		AN11897				AN1605
		AN0340				AN11697
		AN8842				AN1608
		AN5667				AN8275
		AN2763				AN4842
		AN5920				AN8905
		AN8533				AN1923
		AN3619				AN8337
		AN11887				AN2306
		AN4072				AN6796
		AN2423				AN3206
		AN4318				AN3310
		AN1511				AN8495
		AN8288				AN11185
		AN1857				AN6405
		AN1390				AN4401
		AN4904				AN1150
		AN8501				AN3018
		AN5495				AN4770
		AN3221				AN5823
		AN11804				AN5845
		AN7422				AN10552
		AN7162				AN5228
		AN5106				AN6239
		AN4887				AN6950
		AN3459				AN3068
		AN3598				AN7636
		AN5496				AN3059
		AN2986				AN6820
		AN1811				AN5468
		AN1210				AN1246
		AN3683				AN7625
		AN1539				AN12135
		AN6329				AN6933
		AN11853				AN8430
		AN2948				AN7792
		AN1416				AN4135
		AN0127				AN7500
		AN7998				AN6621
		AN6551				AN4819
		AN6119				AN3030
		AN6270				AN9297
		AN10824				AN6281
		AN7103				AN5860
		AN5904				AN4051
		AN10221				AN8135
		AN10934				AN7233
		AN4364				AN4119
		AN5982				AN1752
		AN5517				AN5497
		AN3942				AN1262
		AN0909				AN8018
		AN9059				AN0132
		AN10743				AN8314
		AN0444				AN3307
		AN7615				AN2682
		AN4566				AN11094
		AN0823				AN6644
		AN5682				AN3223
		AN6492				AN2387
		AN1406				AN8365
		AN6984				AN2042
		AN2212				AN5447
		AN0570				AN12070
		AN9017				AN6386
		AN6345				AN5258
		AN0605				AN3973
[truncated: 54 more rows]
