# Supplementary material for: The Aspergillus nidulans ATM Kinase Regulates Mitochondrial Function, Glucose Uptake and the Carbon Starvation Response
Source: G3 (Bethesda). 2013 Nov 5;4(1):49–62. doi: 10.1534/g3.113.008607 (PMC3887539; doi:10.1534/g3.113.008607)
Supplement: Supporting Information [file supp_g3.113.008607_TableS3.xlsx]

## Sheet: C1
Original row	GeneName	WT_12	WT_24	AtmA_12	AtmA_24	Asp
188	AN0499	5.6558	5.653	0	0	Has domain(s) with predicted chitin binding activity, role in chitin metabolic process and extracellular region localization
2021	AN3304	6.83919	6.80266	0	0	Putative GABA transporter; transcript repressed by light in developmentally competent mycelia
3303	AN6802	4.87921	4.98414	0	0	0
3820	AN8433	6.28165	6.13295	0	0	Has domain(s) with predicted catalytic activity and role in metabolic process
4012	AN9010	5.126	5.1274	0	0	Ortholog(s) have nicotinamide mononucleotide transmembrane transporter activity, role in nicotinamide mononucleotide transport and mitochondrion localization
4187	AN11017	5.28495	5.12767	0	0	Ortholog of A. oryzae RIB40 : AO090026000010, N. fischeri NRRL 181 : NFIA_101900 and A. fumigatus A1163 : AFUB_071720
4198	AN3393	6.75532	6.87041	0	0	Protein with similarity to neutral metalloprotease II
4280	AN1899	6.42165	6.22707	0	0	Putative 4-hydroxyphenylpyruvate dioxygenase with a predicted role in aromatic amino acid biosynthesis; expression induced by phenylalanine and repressed by glucose; mutants unable to use phenylalanine as a sole carbon source
4636	AN1197	5.58111	5.49784	0	0	Has domain(s) with predicted catalytic activity
189	AN0500	4.56024	4.56552	0	0	0
356	AN0940	5.60166	5.60421	0	0	Putative hydrophobin
365	AN0973	5.15974	5.0266	0	0	C2H2 zinc finger transcription factor, fphA- and lreB-dependent light induced regulator of conidiophore development; locus has 2 overlapping transcriptional units called brlA alpha and brlA beta; see 5' brlA micro-ORF, AN0974
425	AN10109	5.99695	6.15258	0	0	Ortholog of A. fumigatus Af293 : Afu1g13670, A. flavus NRRL 3357 : AFL2G_03408, A. niger ATCC 1015 : 38175-mRNA, N. fischeri NRRL 181 : NFIA_011830 and A. terreus NIH2624 : ATEG_00575
429	AN10113	4.99563	5.01084	0	0	Ortholog of A. fumigatus Af293 : Afu1g13680, A. oryzae RIB40 : AO090012000509, A. flavus NRRL 3357 : AFL2G_03407, N. fischeri NRRL 181 : NFIA_011820 and A. terreus NIH2624 : ATEG_00576
504	AN10259	4.67862	4.70502	0	0	Putative cytochrome P450
651	AN10573	5.5556	5.48877	0	0	Putative cytochrome P450
652	AN10576	6.53859	6.73688	0	0	One module nonribosomal peptide synthetase (NRPS) involved in conidiophore pigmentation; biosynthesis of N-acetyl-6-hydroxytryptophan (AHT); mutant conidiophores, stalks, metulae and phialides lack pigmentation
712	AN10714	5.80411	5.91691	0	0	Ortholog of A. fumigatus Af293 : Afu1g06650, A. oryzae RIB40 : AO090001000464, A. flavus NRRL 3357 : AFL2G_09110, N. fischeri NRRL 181 : NFIA_018040 and A. clavatus NRRL 1 : ACLA_027920
1033	AN11749	5.50657	5.41472	0	0	0
1469	AN1837	5.50648	5.41043	0	0	Putative hydrophobin; predicted glycosyl phosphatidylinositol (GPI)-anchor
1482	AN1858	4.60016	4.62655	0	0	Putative tryptophan 2,3-dioxygenase with a predicted role in aromatic amino acid biosynthesis
1773	AN2609	6.32799	6.40808	0	0	Has domain(s) with predicted O-methyltransferase activity
1820	AN2753	4.58147	4.67165	0	0	0
2452	AN4527	5.79198	5.85255	0	0	Has domain(s) with predicted DNA binding activity and role in regulation of transcription, DNA-dependent
3660	AN7958	5.20193	5.09133	0	0	Has domain(s) with predicted amino acid transmembrane transporter activity, role in amino acid transmembrane transport and membrane localization
3675	AN8006	4.51316	4.64062	0	0	Hydrophobin, protein of the conidium wall responsible for hydrophobicity of conidium surface; recombinant DewA spontaneously assembles at air:water interfaces and forms functional amyloids
3819	AN8432	5.0641	4.98173	0	0	Has domain(s) with predicted catalytic activity
3982	AN8908	5.50316	5.62783	0	0	Ortholog of A. fumigatus Af293 : Afu8g00630, A. niger CBS 513.88 : An07g00510, A. oryzae RIB40 : AO090009000111, A. flavus NRRL 3357 : AFL2G_10541 and A. niger ATCC 1015 : 180382-mRNA
4067	AN9165	4.71185	4.83003	0	0	Has domain(s) with predicted role in transmembrane transport and integral to membrane localization
4122	AN9392	5.59132	5.46366	0	0	Has domain(s) with predicted role in transmembrane transport and integral to membrane localization
4142	AN9457	5.37396	5.50213	0	0	Has domain(s) with predicted oxidoreductase activity and role in oxidation-reduction process
4155	AN9485	5.16464	5.17808	0	0	Ortholog of A. fumigatus Af293 : Afu3g06570, A. niger CBS 513.88 : An11g09750, A. flavus NRRL 3357 : AFL2G_10964, A. niger ATCC 1015 : 120691-mRNA and N. fischeri NRRL 181 : NFIA_070690
4185	AN10356	4.99613	5.08138	0	0	Ortholog of A. oryzae RIB40 : AO090012000821, A. flavus NRRL 3357 : AFL2G_03687 and A. clavatus NRRL 1 : ACLA_040800
4186	AN12089	4.95684	4.86777	0	0	Ortholog of A. oryzae RIB40 : AO090124000044 and A. niger ATCC 1015 : 42282-mRNA
4201	AN0875	5.47379	5.32439	0	0	Has domain(s) with predicted O-acetyltransferase activity and cytoplasm localization
4203	AN3858	6.44826	6.52496	0	0	Possible pseudogene
4205	AN8347	5.20799	5.06887	0	0	Has domain(s) with predicted substrate-specific transmembrane transporter activity, role in transmembrane transport and integral to membrane localization
4207	AN7822	4.68863	4.82621	0	0	Ortholog of A. fumigatus Af293 : Afu5g00770, A. flavus NRRL 3357 : AFL2G_07218, N. fischeri NRRL 181 : NFIA_041410, A. clavatus NRRL 1 : ACLA_004530 and A. fumigatus A1163 : AFUB_049240
4217	AN1870	4.63861	4.52968	0	0	Putative beta-1,4-xylosidase
4219	AN4825	6.27307	6.08927	0	0	Putative glucan 1,3-beta-glucosidase with a predicted role in glucan metabolism
4226	AN5993	7.22365	7.07666	0	0	Has domain(s) with predicted calcium ion binding activity
4231	AN7266	4.8905	4.82946	0	0	0
4233	AN5742	5.42993	5.35518	0	0	Has domain(s) with predicted role in transmembrane transport and integral to membrane localization
4238	AN8502	5.05975	5.00104	0	0	Has domain(s) with predicted role in transmembrane transport and integral to membrane localization
4239	AN1502	5.55442	5.52288	0	0	Extracellular N-acetyl-beta-glucosaminidase with a predicted role in chitin hydrolysis
4243	AN5558	6.03963	5.94559	0	0	Broad specificity thermostable alkaline protease; extracellular; regulated by nitrogen, carbon and sulfur metabolite repression; transcript repressed by light in developmentally competent mycelia
4252	AN8084	4.69696	4.80536	0	0	Has domain(s) with predicted substrate-specific transmembrane transporter activity, role in transmembrane transport and integral to membrane localization
4256	AN8737	5.68949	5.63438	0	0	Putative sugar transporter
4272	AN1898	4.81933	4.67963	0	0	Ortholog of A. fumigatus Af293 : Afu2g04210/hmgX, A. niger CBS 513.88 : An11g02190, A. flavus NRRL 3357 : AFL2G_02768, A. niger ATCC 1015 : 38852-mRNA and N. fischeri NRRL 181 : NFIA_081000
4273	AN2866	5.00819	4.89896	0	0	Has domain(s) with predicted nucleotide binding, oxidoreductase activity and role in oxidation-reduction process
4275	AN5373	4.58531	4.51852	0	0	Has domain(s) with predicted nucleotide binding, oxidoreductase activity and role in oxidation-reduction process
4279	AN7962	4.87427	4.83347	0	0	Extracellular deuterolysin-type metallo-proteinase
4285	AN7349	5.05829	5.06658	0	0	Protein with alpha-1,3-glucanase (mutanase) activity, involved in carbohydrate catabolism; highly expressed during sexual development, specifically expressed in Hulle cells
4287	AN2325	5.20327	5.14488	0	0	Ortholog of A. nidulans FGSC A4 : AN3054, A. fumigatus Af293 : Afu5g10520, A. niger CBS 513.88 : An14g04240, An16g02910, A. oryzae RIB40 : AO090010000486 and A. flavus NRRL 3357 : AFL2G_11648
4353	AN0942	4.56249	4.48686	0	0	Putative L-arabinitol 4-dehydrogenase with a predicted role in L-arabinose/arabitol and D-xylose/D,L-xylulose/xylitol metabolism; transcriptionally induced by growth on xylose
4362	AN8803	5.34517	5.28672	0	0	Hydrophobin; protein involved in conidium development; required for the formation of outer hydrophobic layer (rodlet layer) of the conidium wall; transcriptionally regulated by BrlA; predicted glycosylphosphatidylinositol (GPI)-anchor
4391	AN9007	5.81247	5.8309	0	0	Putative cytochrome P450
4394	AN2209	4.59568	4.66528	0	0	Ortholog of A. fumigatus Af293 : Afu5g07010, A. niger CBS 513.88 : An17g00230, A. oryzae RIB40 : AO090701000283, A. flavus NRRL 3357 : AFL2G_05920 and A. niger ATCC 1015 : 45070-mRNA
4399	AN5487	6.40528	6.4096	0	0	Ortholog of A. niger CBS 513.88 : An12g09960 and A. niger ATCC 1015 : 214844-mRNA
4428	AN2228	6.23161	6.09495	0	0	0
4433	AN6818	5.69078	5.83353	0	0	Ortholog of A. oryzae RIB40 : AO090010000026, A. flavus NRRL 3357 : AFL2G_11293 and N. fischeri NRRL 181 : NFIA_093990
4531	AN0338	6.57795	6.73449	0	0	Putative cytochrome P450
4544	AN9456	4.73262	4.67448	0	0	Has domain(s) with predicted role in transmembrane transport and integral to membrane localization
4553	AN8890	6.19609	6.25236	0	0	Has domain(s) with predicted carbohydrate binding, catalytic activity and role in carbohydrate catabolic process
4567	AN8116	4.67489	4.62638	0	0	Ortholog of A. fumigatus Af293 : Afu5g02770, A. niger CBS 513.88 : An02g09830, A. oryzae RIB40 : AO090102000396, A. flavus NRRL 3357 : AFL2G_09809 and A. niger ATCC 1015 : 52376-mRNA

## Sheet: C2
Original row	GeneName	WT_12	WT_24	AtmA_12	AtmA_24	Asp
738	AN7102	-1.80301	-1.79963	-1.28281	-1.26823	Ortholog of A. fumigatus Af293 : Afu4g03830, A. niger CBS 513.88 : An14g01068, A. oryzae RIB40 : AO090011000343, A. flavus NRRL 3357 : AFL2G_05131 and A. niger ATCC 1015 : 201412-mRNA
1761	AN2584	-2.02087	-2.03229	0	0	Has domain(s) with predicted substrate-specific transmembrane transporter activity, role in transmembrane transport and integral to membrane localization
2832	AN5634	-2.29735	-2.29188	0	0	Isocitrate lyase, required for utilization of acetate and fatty acids as carbon sources; transcriptional induction in response to acetate is mediated by FacB; transcriptional induction in response to long-chain fatty acids mediated by FarA
3472	AN7365	-2.51702	-2.51396	0	0	0
3878	AN8642	-3.29049	-3.32401	0	0	Has domain(s) with predicted nucleotide binding, oxidoreductase activity
5863	AN0601	-2.17379	-2.12072	-4.31705	-4.30981	Has domain(s) with predicted role in transmembrane transport and integral to membrane localization
6106	AN2535	-2.24139	-2.31037	0	0	Ortholog of A. fumigatus Af293 : Afu3g14660, A. niger CBS 513.88 : An09g01230, A. flavus NRRL 3357 : AFL2G_06102, N. fischeri NRRL 181 : NFIA_062620 and A. clavatus NRRL 1 : ACLA_042130, ACLA_042140
3	AN0009	-4.37578	-4.47548	0	0	Has domain(s) with predicted hydrolase activity
61	AN0159	-1.81161	-1.80537	-0.737056	-0.742397	0
634	AN10548	-2.84765	-2.80193	0	0	Has domain(s) with predicted DNA binding, sequence-specific DNA binding transcription factor activity, zinc ion binding activity, role in regulation of transcription, DNA-dependent, transcription, DNA-dependent and nucleus localization
1734	AN2488	-2.46722	-2.50749	0	0	Ortholog of A. fumigatus Af293 : Afu3g00500, A. niger CBS 513.88 : An14g03080, A. flavus NRRL 3357 : AFL2G_03103 and A. niger ATCC 1015 : 201546-mRNA
1896	AN2962	-1.69599	-1.74656	0	0	Putative gamma-amino-n-butyrate (GABA) permease
2069	AN3512	-3.39257	-3.45365	0	0	0
2073	AN3520	-4.968	-5.10221	0	0	Ortholog of A. niger CBS 513.88 : An04g10140 and A. niger ATCC 1015 : 55208-mRNA
2075	AN3526	-2.25773	-2.32062	0	0	0
2596	AN4913	-3.03089	-2.97059	0	0	Putative phosphoketolase with a predicted role in the phosphoketolase pathway
2737	AN5338	-1.75492	-1.7047	0	0	Has domain(s) with predicted NADP binding, flavin adenine dinucleotide binding, flavin-containing monooxygenase activity and role in oxidation-reduction process
3425	AN7220	-2.36059	-2.38005	0	0	Ortholog of A. oryzae RIB40 : AO090005000555, A. flavus NRRL 3357 : AFL2G_00557, A. niger ATCC 1015 : 44834-mRNA and N. fischeri NRRL 181 : NFIA_094760
3862	AN8591	-5.08199	-5.04728	0	0	Has domain(s) with predicted calcium ion binding activity
4083	AN9241	-1.88727	-1.94058	0	0	Has domain(s) with predicted zinc ion binding activity and role in lipid metabolic process
4354	AN3042	-1.66965	-1.71032	0	0	Ortholog of A. fumigatus Af293 : Afu7g00320, A. niger CBS 513.88 : An13g02670, A. oryzae RIB40 : AO090005001314, A. flavus NRRL 3357 : AFL2G_01235 and A. niger ATCC 1015 : 44861-mRNA
5691	AN7158	-1.90316	-1.92603	0	0	Has domain(s) with predicted hydrolase activity, acting on ester bonds activity and role in lipid metabolic process
5735	AN9123	-3.88891	-3.99813	0	0	0
5781	AN11541	-2.32635	-2.30964	0	0	Ortholog of A. oryzae RIB40 : AO090206000069, A. flavus NRRL 3357 : AFL2G_12407, N. fischeri NRRL 181 : NFIA_029150, A. terreus NIH2624 : ATEG_10112 and A. clavatus NRRL 1 : ACLA_054160
6051	AN6263	-1.88569	-1.8902	-1.07632	-1.0515	Has domain(s) with predicted ATP binding, nucleoside-triphosphatase activity
6174	AN3781	-3.72344	-3.78592	0	0	Has domain(s) with predicted inorganic phosphate transmembrane transporter activity, role in phosphate ion transport and membrane localization

## Sheet: C3
Original row	GeneName	WT_12	WT_24	AtmA_12	AtmA_24	Asp
4757	AN3544	1.05089	1.07074	0	0	#N/A
4819	AN7050	1.08804	1.07421	0	0	Putative transcription factor containing a Zn2-Cys6 binuclear cluster domain; required for transcriptional activation of genes involved in fatty acid utilization; highly conserved in filamentous ascomycetes
4905	AN4601	1.07633	1.07667	0	0	Ortholog(s) have sterol 3-beta-glucosyltransferase activity, role in ascospore-type prospore membrane assembly, sterol metabolic process and cytoplasm localization
4965	AN1539	1.0197	1.03983	0	0	Subunit 4 of the COP9 signalosome; required for light-dependent asexual and sexual development and cleistothecia production; regulates secondary metabolite production, mutant hyphae are aberrant with abnormal red pigmentation
4456	AN8461	1.32258	1.35051	0	0	Ortholog of A. fumigatus Af293 : Afu3g00710, A. niger CBS 513.88 : An03g00770, A. oryzae RIB40 : AO090009000146, A. flavus NRRL 3357 : AFL2G_10505 and A. niger ATCC 1015 : 214715-mRNA
4652	AN5983	1.18232	1.15451	0	0	Ortholog of A. fumigatus Af293 : Afu2g10260, A. niger CBS 513.88 : An16g04730, A. oryzae RIB40 : AO090011000610, A. flavus NRRL 3357 : AFL2G_05365 and A. niger ATCC 1015 : 184314-mRNA
4731	AN4544	1.14194	1.12628	0	0	Has domain(s) with predicted protein tyrosine phosphatase activity, protein tyrosine/serine/threonine phosphatase activity and role in protein dephosphorylation
4732	AN5632	1.17862	1.19451	0	0	Ortholog(s) have role in filamentous growth, late endosome to vacuole transport via multivesicular body sorting pathway and fungal-type vacuole membrane localization
4737	AN3470	1.1129	1.08845	0	0	Ortholog(s) have cysteine-type endopeptidase activity
4754	AN10066	1.06179	1.07369	0	0	Predicted mariner transposon-related ORF
4795	AN5658	1.09226	1.108	0	0	Has domain(s) with predicted gamma-glutamyltransferase activity
4831	AN9391	1.04569	1.06782	0	0	0
4863	AN1247	1.09746	1.12369	0	0	Ortholog(s) have fungal-type vacuole localization
5000	AN0444	1.01275	1.00736	0	0	Putative HECT ubiquitin ligase
109	AN0284	1.28893	1.30261	0	0	0
397	AN10036	1.41279	1.3874	0	0	Has domain(s) with predicted role in transmembrane transport and integral to membrane localization
628	AN10532	1.29077	1.32193	0	0	Has domain(s) with predicted hydrolase activity
1108	AN12010	1.40174	1.40274	0	0	0
1187	AN12262	1.39378	1.36438	0	0	0
1312	AN1422	1.27838	1.2739	0	0	0
1608	AN2139	1.22368	1.1865	0	0	Ortholog(s) have DNA 5'-adenosine monophosphate hydrolase activity, role in response to DNA damage stimulus and cytoplasm, nucleus localization
1634	AN2217	1.22687	1.24571	0	0	Putative beta-1,4-xylosidase with a predicted role in polysaccharide degradation
1758	AN2577	1.22742	1.26226	0	0	Has domain(s) with predicted oxidoreductase activity and role in metabolic process
1925	AN3025	1.38127	1.35848	0	0	Ortholog of A. oryzae RIB40 : AO090005001352, N. fischeri NRRL 181 : NFIA_068230, A. terreus NIH2624 : ATEG_01579, A. clavatus NRRL 1 : ACLA_036850 and A. fumigatus A1163 : AFUB_040210
2127	AN3688	1.26108	1.25033	0	0	Response regulator, part of a two-component signal transduction system involved in control of stress response and conidiation; transcript induced by hydrogen peroxide
2136	AN3712	1.21742	1.24974	0	0	Ortholog(s) have cytoplasm localization
2260	AN4037	1.19785	1.22892	0	0	Ortholog of A. niger CBS 513.88 : An01g02850, A. flavus NRRL 3357 : AFL2G_02077, A. niger ATCC 1015 : 46769-mRNA, N. fischeri NRRL 181 : NFIA_020710 and A. terreus NIH2624 : ATEG_03812
2701	AN5207	1.21963	1.20469	0	0	Ortholog of A. fumigatus Af293 : Afu6g07400, A. niger CBS 513.88 : An09g01160, A. oryzae RIB40 : AO090005001560, A. flavus NRRL 3357 : AFL2G_01455 and A. niger ATCC 1015 : 125791-mRNA
2707	AN5216	1.22932	1.21053	0	0	Has domain(s) with predicted 5'-3' exonuclease activity, endonuclease activity, single-stranded DNA binding activity, role in nucleotide-excision repair and nucleus localization
2852	AN5675	1.32239	1.30429	0	0	Ortholog(s) have cytoplasm, nucleus localization
2900	AN5806	1.30463	1.29883	0	0	Has domain(s) with predicted DNA binding, transcription coactivator activity and role in regulation of transcription, DNA-dependent
3022	AN6083	1.18187	1.18897	0	0	Ortholog(s) have role in ribosomal large subunit assembly, translational termination
3041	AN6132	1.16229	1.16558	0	0	Has domain(s) with predicted transferase activity, transferring phosphorus-containing groups activity
3111	AN6288	1.20317	1.18946	0	0	Septation initiation network (SIN) component; required for septation and conidiation; localized to spindle pole bodies and sites of septation; S. pombe Mob1p required for localization of the sidB ortholog, Sid2p and for its kinase activity
3118	AN6304	1.22723	1.19462	0	0	Ortholog of A. fumigatus Af293 : Afu2g12210, A. niger CBS 513.88 : An02g04280, A. oryzae RIB40 : AO090026000425, A. niger ATCC 1015 : 206723-mRNA and N. fischeri NRRL 181 : NFIA_087390
3127	AN6330	1.17452	1.18724	0	0	Putative elongation factor 2; intracellular; protein abundance decreased by menadione stress
3171	AN6495	1.32567	1.36596	0	0	Ortholog of A. fumigatus Af293 : Afu6g05270, A. flavus NRRL 3357 : AFL2G_05667, A. niger ATCC 1015 : 48569-mRNA, N. fischeri NRRL 181 : NFIA_051840 and A. terreus NIH2624 : ATEG_05635
3286	AN6761	1.23916	1.25034	0	0	Putative acyl-coA dehydrogenase
3287	AN6762	1.35219	1.35576	0	0	Has domain(s) with predicted DNA binding, sequence-specific DNA binding transcription factor activity, zinc ion binding activity, role in regulation of transcription, DNA-dependent, transcription, DNA-dependent and nucleus localization
3333	AN6888	1.2783	1.24709	0	0	Putative extracellular aspartic protease (aspergillopepsin)
3337	AN6910	1.18337	1.18815	0	0	0
3474	AN7367	1.20132	1.21247	0	0	Has domain(s) with predicted hydrolase activity, acting on carbon-nitrogen (but not peptide) bonds activity and role in nitrogen compound metabolic process
3557	AN7633	1.04588	1.02603	0	0	Putative malate dehydrogenase
3619	AN7834	1.01599	1.04309	0	0	0
3721	AN8159	1.36889	1.33654	0	0	Predicted DDE1 transposon-related ORF
3745	AN8207	1.13046	1.12227	0	0	0
3865	AN8607	1.22515	1.20913	0	0	0
4050	AN9117	1.38087	1.3529	0	0	Has domain(s) with predicted DNA binding, zinc ion binding activity, role in transcription, DNA-dependent and nucleus localization
4060	AN9139	1.31138	1.3243	0	0	0
4106	AN9342	0.984698	0.9824	0	0	Has domain(s) with predicted ATP binding, ATPase activity, coupled to transmembrane movement of substances activity, role in transmembrane transport and integral to membrane localization
4465	AN1220	1.35954	1.32739	0	0	Ortholog of A. niger CBS 513.88 : An08g02670, A. flavus NRRL 3357 : AFL2G_07707, A. niger ATCC 1015 : 52767-mRNA, N. fischeri NRRL 181 : NFIA_015040 and A. terreus NIH2624 : ATEG_00253
4485	AN0554	0.973912	0.978403	0	0	Aldehyde dehydrogenase; possible roles in beta-alanine, acetate, acetaldehyde and ethanol metabolism, methylglyoxal bypass, penicillin biosynthesis; menadione stress-decreased; carbon starvation autophagy-induced; hypoxia upregulated
4509	AN6201	1.04128	1.06751	0	0	Ortholog of A. fumigatus Af293 : Afu2g11830, A. oryzae RIB40 : AO090026000461, A. flavus NRRL 3357 : AFL2G_06815, N. fischeri NRRL 181 : NFIA_087060 and A. terreus NIH2624 : ATEG_01122
4512	AN3141	1.2873	1.3156	0	0	Predicted glycosylphosphatidylinositol (GPI)-anchored protein
4677	AN10329	1.30053	1.28887	0	0	Predicted mariner transposon-related ORF
4681	AN10127	1.2996	1.28256	0	0	Putative beta-glucosidase with a predicted role in polysaccharide degradation; predicted mariner transposon-related ORF
4693	AN5956	1.25286	1.24796	0	0	Has domain(s) with predicted DNA binding, transposase activity and role in DNA integration, transposition, DNA-mediated
4711	AN11109	1.19466	1.18994	0	0	ORF that was absent from the original release of version 4 of the A. nidulans annotation, but present in a previous version; reinstated into version 4 in AspGD as of July 2009
4723	AN2108	1.41717	1.3952	0	0	Ortholog of A. terreus NIH2624 : ATEG_05981
4741	AN7276	1.00385	0.978842	0	0	#N/A
4742	AN1520	0.988714	0.979705	0	0	Ortholog of A. niger CBS 513.88 : An16g07440, A. oryzae RIB40 : AO090005000620, A. flavus NRRL 3357 : AFL2G_00615, A. niger ATCC 1015 : 214549-mRNA and N. fischeri NRRL 181 : NFIA_098040
4745	AN1151	1.2197	1.23774	0	0	Ortholog of A. fumigatus Af293 : Afu6g11580, A. niger CBS 513.88 : An01g11680, A. oryzae RIB40 : AO090023000419, A. flavus NRRL 3357 : AFL2G_04267 and A. niger ATCC 1015 : 172633-mRNA
4778	AN4076	1.31992	1.31316	0	0	Ortholog of A. terreus NIH2624 : ATEG_03076
4781	AN12348	1.19542	1.16505	0	0	Ortholog of A. niger CBS 513.88 : An08g00240, A. flavus NRRL 3357 : AFL2G_01530, A. terreus NIH2624 : ATEG_08502 and A. clavatus NRRL 1 : ACLA_026690
4789	AN7756	1.30321	1.26811	0	0	0
4850	AN6608	1.35207	1.36888	0	0	Ortholog of A. fumigatus Af293 : Afu6g04190, A. niger CBS 513.88 : An15g01440, A. niger ATCC 1015 : 56299-mRNA, N. fischeri NRRL 181 : NFIA_050710 and A. terreus NIH2624 : ATEG_07047
4878	AN4709	1.17499	1.16291	0	0	Putative phosphatidylinositol kinase with a predicted role in phospholipid metabolism; effector protein for SrgH/RabB
4883	AN8743	1.24787	1.23368	0	0	Has domain(s) with predicted triglyceride lipase activity and role in lipid metabolic process
4889	AN3957	1.18623	1.2125	0	0	Amidase, similar to A. nidulans AmdS; probable A. niger AmdS ortholog; required for benzamide or phenylacetamide utilization; transcription is activated by AreA in low-nitrogen conditions and repressed during carbon starvation
4920	AN10707	1.29057	1.27733	0	0	Has domain(s) with predicted ATP binding, DNA binding, helicase activity, zinc ion binding activity
4931	AN8533	1.31624	1.33578	0	0	0
4957	AN3598	1.30373	1.28637	0	0	Putative peptidyl-prolyl cis-trans isomerase; FKBP12 homolog; mutant displays reduced growth on 2-pyrrolidone and enhanced growth on threonine
5089	AN3086	0.960986	0.965536	0	0	Ortholog of A. fumigatus Af293 : Afu3g12340, A. niger CBS 513.88 : An02g08040, A. flavus NRRL 3357 : AFL2G_00720, A. niger ATCC 1015 : 174757-mRNA and N. fischeri NRRL 181 : NFIA_064950
5491	AN5821	1.00297	1.00369	0	0	Putative vacuolar H+/Ca++ exchanger; transcript induced in response to calcium dichloride in a CrzA-dependent manner
36	AN0090	0.990603	0.990702	0	0	Ortholog of A. fumigatus Af293 : Afu5g12120, A. niger CBS 513.88 : An18g02220, A. flavus NRRL 3357 : AFL2G_08336, A. niger ATCC 1015 : 127828-mRNA and N. fischeri NRRL 181 : NFIA_075170
141	AN0372	0.959664	0.978373	0	0	Has domain(s) with predicted integral to membrane localization
157	AN0407	1.18862	1.1544	0	0	Has domain(s) with predicted binding activity
160	AN0410	1.18103	1.17203	0	0	Essential protein phosphatase required for the completion of anaphase; muORF encoded in the 5' leader sequence
193	AN0506	1.00045	0.992174	0	0	0
316	AN0848	1.23534	1.22286	0	0	Ortholog(s) have role in mitochondrial genome maintenance, plasmid maintenance and mitochondrion localization
325	AN0861	0.960359	0.936459	0	0	Ortholog of A. fumigatus Af293 : Afu1g15250, A. oryzae RIB40 : AO090005001206, A. flavus NRRL 3357 : AFL2G_01137, A. niger ATCC 1015 : 51725-mRNA and N. fischeri NRRL 181 : NFIA_010170
415	AN10089	1.15836	1.18345	0	0	Ortholog of A. fumigatus Af293 : Afu1g04770, A. niger CBS 513.88 : An01g03670, A. flavus NRRL 3357 : AFL2G_12561, N. fischeri NRRL 181 : NFIA_019990 and A. terreus NIH2624 : ATEG_02620
508	AN10266	1.1036	1.07358	0	0	Putative ubiquitin-activating enzyme; ortholog of S. cerevisiae Uba1p; transcript upregulated in response to camptothecin
646	AN10567	0.950904	0.94869	0	0	Ortholog(s) have tRNA 2'-phosphotransferase activity and role in tRNA splicing, via endonucleolytic cleavage and ligation
657	AN10583	0.934745	0.931852	0	0	Ortholog of A. nidulans FGSC A4 : AN7340, A. niger CBS 513.88 : An15g06840, An11g09940, A. flavus NRRL 3357 : AFL2G_09657 and A. niger ATCC 1015 : 178353-mRNA, 40813-mRNA
845	AN11053	1.03928	1.02891	0	0	Ortholog of A. fumigatus Af293 : Afu5g03110, A. niger CBS 513.88 : An09g05280, An01g14890, A. oryzae RIB40 : AO090102000514 and A. flavus NRRL 3357 : AFL2G_09895
862	AN11098	0.948662	0.942403	0	0	Has domain(s) with predicted DNA binding, sequence-specific DNA binding transcription factor activity, zinc ion binding activity, role in regulation of transcription, DNA-dependent, transcription, DNA-dependent and nucleus localization
867	AN11110	0.935866	0.94584	0	0	Has domain(s) with predicted ATP binding, ligase activity, forming aminoacyl-tRNA and related compounds activity, role in tRNA aminoacylation, translation and cytoplasm localization
1011	AN11689	0.958324	0.965962	0	0	0
1115	AN1204	1.14698	1.14122	0	0	Ortholog of A. niger CBS 513.88 : An12g06310, A. oryzae RIB40 : AO090020000093, A. flavus NRRL 3357 : AFL2G_11185, A. niger ATCC 1015 : 185723-mRNA, 42051-mRNA and N. fischeri NRRL 181 : NFIA_025770
1137	AN12106	0.985784	0.976179	0	0	Ortholog of A. niger ATCC 1015 : 128267-mRNA, N. fischeri NRRL 181 : NFIA_018270 and A. clavatus NRRL 1 : ACLA_028160
1204	AN12324	1.15205	1.16065	0	0	0
1250	AN1271	1.14275	1.13702	0	0	Ortholog(s) have arylformamidase activity and role in NAD biosynthetic process
1442	AN1765	1.05343	1.02808	0	0	Ortholog of A. fumigatus Af293 : Afu6g09120, A. oryzae RIB40 : AO090001000589, A. flavus NRRL 3357 : AFL2G_09236, N. fischeri NRRL 181 : NFIA_054800 and A. clavatus NRRL 1 : ACLA_083280
1541	AN1980	1.02893	1.00364	0	0	Ortholog(s) have role in ER to Golgi vesicle-mediated transport, regulation of exocytosis and Golgi-associated vesicle, cellular bud neck, cellular bud tip, incipient cellular bud site, mitochondrion, plasma membrane localization
1564	AN2045	1.01915	1.01584	0	0	Has domain(s) with predicted calcium ion binding, mannosyl-oligosaccharide 1,2-alpha-mannosidase activity and membrane localization
1621	AN2181	1.01561	1.02121	0	0	Ortholog(s) have role in transcription initiation from RNA polymerase II promoter and transcription factor TFIIA complex localization
1635	AN2220	1.0954	1.11844	0	0	0
1654	AN2271	1.12751	1.11712	0	0	Ortholog of A. fumigatus Af293 : Afu5g06400, A. niger CBS 513.88 : An17g01320, A. flavus NRRL 3357 : AFL2G_10112, A. niger ATCC 1015 : 214021-mRNA and N. fischeri NRRL 181 : NFIA_036730
1980	AN3184	1.11796	1.08549	0	0	Putative aldose 1-epimerase with a predicted role in glucose metabolism; transcriptionally induced by growth on xylose
2100	AN3621	0.908185	0.913659	0	0	Putative histone acetyltransferase complex component with a role in nucleosome positioning
2272	AN4058	1.03932	1.0433	0	0	Putative dihydroxy acid dehydratase with a predicted role in branched-chain amino acid biosynthesis
2309	AN4175	0.958836	0.947371	0	0	Has domain(s) with predicted DNA binding, sequence-specific DNA binding transcription factor activity, zinc ion binding activity, role in regulation of transcription, DNA-dependent, transcription, DNA-dependent and nucleus localization
2341	AN4254	1.00368	1.003	0	0	Ortholog of A. niger CBS 513.88 : An13g00520, A. flavus NRRL 3357 : AFL2G_00103 and A. clavatus NRRL 1 : ACLA_005740
2348	AN4274	0.95738	0.954176	0	0	Predicted ADP ribosylation factor GTPase activating protein (Arf GAP)
2428	AN4473	1.01948	1.01882	0	0	Ortholog of A. nidulans FGSC A4 : AN5608, A. fumigatus Af293 : Afu4g07720, A. niger CBS 513.88 : An14g07030, An04g02100 and A. oryzae RIB40 : AO090023000800, AO090009000070
2504	AN4676	0.878045	0.879622	0	0	Ortholog of A. fumigatus Af293 : Afu5g09010, A. niger CBS 513.88 : An07g04120, A. oryzae RIB40 : AO090020000473, A. flavus NRRL 3357 : AFL2G_10851 and A. niger ATCC 1015 : 53289-mRNA
2514	AN4702	0.974798	0.990832	0	0	Predicted glycosylphosphatidylinositol (GPI)-anchored protein
2592	AN4907	1.02483	1.03779	0	0	Has domain(s) with predicted DNA binding activity
2854	AN5681	1.04474	1.05702	0	0	Ortholog(s) have ubiquitin-protein ligase activity, role in protein import into peroxisome matrix, protein ubiquitination and peroxisomal membrane localization
2903	AN5811	0.975184	0.956809	0	0	Ortholog of A. fumigatus Af293 : Afu2g07510, A. niger CBS 513.88 : An05g00060, A. oryzae RIB40 : AO090011000941, N. fischeri NRRL 181 : NFIA_083250 and A. terreus NIH2624 : ATEG_06860
3009	AN6055	0.929935	0.92159	0	0	Ortholog(s) have biotin-[acetyl-CoA-carboxylase] ligase activity, biotin-[pyruvate-carboxylase] ligase activity, role in protein biotinylation and cytoplasm, nucleus localization
3144	AN6384	0.923863	0.951558	0	0	Has domain(s) with predicted catalytic activity and role in nucleoside metabolic process
3212	AN6583	0.928619	0.906	0	0	Has domain(s) with predicted phosphoric diester hydrolase activity, role in DNA repair and nucleus localization
3265	AN6713	0.858177	0.885075	0	0	Has domain(s) with predicted methyltransferase activity
3398	AN7106	0.982954	0.95652	0	0	Ortholog(s) have role in negative regulation of transcription from RNA polymerase II promoter by glucose, protein targeting to vacuole and ESCRT II complex localization
3850	AN8553	0.967303	0.985431	0	0	Putative catalase with a predicted role in gluconic acid and gluconate metabolism
4109	AN9355	0.846486	0.838882	0	0	Has domain(s) with predicted protein tyrosine phosphatase activity and role in dephosphorylation
4137	AN9432	0.86661	0.879254	0	0	#N/A
4541	AN1640	1.37902	1.39107	0	0	Ortholog of N. fischeri NRRL 181 : NFIA_028180
4704	AN3048	0.83648	0.842185	0	0	Predicted mariner transposon-related ORF
4709	AN0263	0.833033	0.831269	0	0	Predicted mariner transposon-related ORF
4744	AN2276	0.939112	0.926762	0	0	Has domain(s) with predicted methyltransferase activity, sequence-specific DNA binding, sequence-specific DNA binding transcription factor activity, zinc ion binding activity
4746	AN4291	0.860839	0.86783	0	0	Predicted mariner transposon-related ORF
4785	AN9068	0.907072	0.91407	0	0	Ortholog of A. niger ATCC 1015 : 50257-mRNA, A. terreus NIH2624 : ATEG_01885 and A. clavatus NRRL 1 : ACLA_064970
4918	AN10446	0.911093	0.922101	0	0	Ortholog(s) have phosphoprotein phosphatase activity and role in endoplasmic reticulum unfolded protein response, protein dephosphorylation, traversing start control point of mitotic cell cycle
4925	AN8842	0.919717	0.927395	0	0	Putative calcium channel; predicted glycosylphosphatidylinositol (GPI)-anchored protein
4960	AN1811	0.900212	0.919384	0	0	Ortholog(s) have dolichyl-phosphate-mannose-glycolipid alpha-mannosyltransferase activity, glutathione binding activity and role in GPI anchor biosynthetic process
5812	AN5187	0.906999	0.935785	0	0	Has domain(s) with predicted solute:hydrogen antiporter activity, role in cation transport, transmembrane transport and integral to membrane localization
26	AN0069	0.939611	0.946898	0	0	Putative protein transport protein
35	AN0089	0.882236	0.879731	0	0	Putative small GTPase involved in vacuolar biogenesis
380	AN10006	0.819581	0.800036	0	0	Has domain(s) with predicted zinc ion binding activity
456	AN10170	0.868185	0.889268	0	0	Ortholog(s) have ATPase activity and cytoplasm localization
457	AN10171	0.932054	0.922225	0	0	Ortholog(s) have role in cellular response to amino acid starvation, meiosis, regulation of TOR signaling cascade and Seh1-associated complex, extrinsic to fungal-type vacuolar membrane localization
700	AN10687	0.800025	0.815375	0	0	0
775	AN10853	0.894348	0.908937	0	0	Protein involved in hyphal growth and polarity
861	AN11087	0.887636	0.864831	0	0	Has domain(s) with predicted role in transmembrane transport and integral to membrane localization
891	AN11174	0.798493	0.810423	0	0	Ortholog of A. fumigatus Af293 : Afu7g02120, A. niger CBS 513.88 : An12g00530, A. oryzae RIB40 : AO090038000590, A. flavus NRRL 3357 : AFL2G_07916 and N. fischeri NRRL 181 : NFIA_114850
1288	AN1362	0.82968	0.840556	0	0	Ortholog of A. fumigatus Af293 : Afu1g09250, A. niger CBS 513.88 : An08g00770, A. oryzae RIB40 : AO090005001616, A. flavus NRRL 3357 : AFL2G_01504 and A. niger ATCC 1015 : 52824-mRNA
1557	AN1867	0.821554	0.814182	0	0	Putative cyclin-dependent protein kinase; lethal in combination with mutations in phoA
1663	AN2289	0.858029	0.854459	0	0	Ortholog of A. fumigatus Af293 : Afu5g06210, A. niger CBS 513.88 : An17g01560, A. oryzae RIB40 : AO090009000637, A. flavus NRRL 3357 : AFL2G_10092 and A. niger ATCC 1015 : 214048-mRNA
1837	AN2813	0.869315	0.858105	0	0	Has domain(s) with predicted nucleotide binding, oxidoreductase activity and role in oxidation-reduction process
1908	AN2989	0.806235	0.813204	0	0	Ortholog(s) have intracellular localization
2196	AN3863	0.795518	0.786525	0	0	Has domain(s) with predicted DNA binding, sequence-specific DNA binding transcription factor activity, zinc ion binding activity, role in regulation of transcription, DNA-dependent, transcription, DNA-dependent and nucleus localization
2329	AN4231	0.836685	0.84225	0	0	Protein required for riboflavin biosynthesis
2510	AN4697	0.870307	0.866108	0	0	Ortholog(s) have protein-cysteine S-palmitoleyltransferase activity, role in protein palmitoylation, vacuole fusion, non-autophagic and fungal-type vacuole membrane localization
2553	AN4805	0.868866	0.859505	0	0	Ortholog of A. fumigatus Af293 : Afu3g06990, A. niger CBS 513.88 : An02g13820, A. oryzae RIB40 : AO090020000295, A. niger ATCC 1015 : 37564-mRNA and N. fischeri NRRL 181 : NFIA_070270
2786	AN5519	0.748928	0.763884	0	0	Ortholog(s) have role in Golgi to vacuole transport
3016	AN6066	0.805747	0.789021	0	0	Has domain(s) with predicted catalytic activity and role in metabolic process
3081	AN6228	0.83753	0.862634	0	0	Ortholog of A. fumigatus Af293 : Afu2g13290, A. niger CBS 513.88 : An02g02040, A. oryzae RIB40 : AO090026000289, A. flavus NRRL 3357 : AFL2G_06964 and A. niger ATCC 1015 : 118704-mRNA
3135	AN6361	0.819554	0.833627	0	0	Ortholog(s) have intracellular localization
3139	AN6370	0.75875	0.778466	0	0	Ortholog of A. fumigatus Af293 : Afu2g14010, A. oryzae RIB40 : AO090026000159, A. flavus NRRL 3357 : AFL2G_07082, A. niger ATCC 1015 : 206764-mRNA and N. fischeri NRRL 181 : NFIA_089210
3512	AN7499	0.780776	0.771387	0	0	Has domain(s) with predicted binding activity
3530	AN7559	0.802525	0.805148	0	0	Has domain(s) with predicted role in transcription initiation from RNA polymerase II promoter and transcription factor TFIID complex localization
3623	AN7846	0.78464	0.798487	0	0	Has domain(s) with predicted nucleus localization
4011	AN9008	0.732308	0.735082	0	0	Phytochrome photoreceptor, a red-light sensor that represses sexual development under red light; binds chromophore biliverdin; interacts with VeA and LreB
4602	AN10166	0.814961	0.813032	0	0	Ortholog of A. fumigatus Af293 : Afu1g11900, A. niger CBS 513.88 : An08g04110, A. oryzae RIB40 : AO090001000374, A. flavus NRRL 3357 : AFL2G_07591 and A. niger ATCC 1015 : 52722-mRNA
4664	AN0680	0.790616	0.791669	0	0	Has domain(s) with predicted sequence-specific DNA binding, sequence-specific DNA binding transcription factor activity, zinc ion binding activity, role in regulation of transcription, DNA-dependent and nucleus localization
4782	AN2782	0.808248	0.787309	0	0	Has domain(s) with predicted sequence-specific DNA binding transcription factor activity, zinc ion binding activity, role in regulation of transcription, DNA-dependent and nucleus localization
4807	AN1945	0.758975	0.769464	0	0	Ortholog(s) have cytoplasm, nucleus localization
4910	AN6337	0.734301	0.75531	0	0	Ortholog(s) have intracellular localization
4926	AN3579	0.788521	0.771458	0	0	Ortholog(s) have role in mitotic spindle elongation, vesicle-mediated transport and integral to Golgi membrane localization
4930	AN5920	0.82017	0.805042	0	0	Ortholog of A. fumigatus Af293 : Afu2g10890, A. niger CBS 513.88 : An02g02740, A. oryzae RIB40 : AO090011000541, A. flavus NRRL 3357 : AFL2G_05298 and A. niger ATCC 1015 : 206586-mRNA
4950	AN7422	0.810854	0.793426	0	0	Putative ubiquitin carboxyl-terminal hydrolase; transcript upregulated in response to camptothecin
5017	AN0605	0.806432	0.804488	0	0	Ortholog of A. fumigatus Af293 : Afu6g10890, A. niger CBS 513.88 : An09g02900, A. flavus NRRL 3357 : AFL2G_04366, A. niger ATCC 1015 : 54387-mRNA and N. fischeri NRRL 181 : NFIA_056650
5037	AN1027	0.714848	0.731411	0	0	Ortholog of A. fumigatus Af293 : Afu1g12660, A. niger CBS 513.88 : An08g05410, A. oryzae RIB40 : AO090012000716, A. niger ATCC 1015 : 38274-mRNA and N. fischeri NRRL 181 : NFIA_012890
176	AN0462	0.755835	0.76466	0	0	Predicted exocyst complex component with similarity to Saccharomyces cerevisiae Sec3p; SecC-GFP localizes to the apex of the hyphal tip
180	AN0471	0.742347	0.73302	0	0	Putative vacuolar H+/Ca2+ exchanger
209	AN0568	0.745241	0.767058	0	0	Has domain(s) with predicted DNA binding, sequence-specific DNA binding transcription factor activity, zinc ion binding activity, role in regulation of transcription, DNA-dependent, transcription, DNA-dependent and nucleus localization
240	AN0658	0.802289	0.78825	0	0	Has domain(s) with predicted DNA binding, copper ion binding, sequence-specific DNA binding transcription factor activity, role in regulation of transcription, DNA-dependent and nucleus localization
326	AN0866	0.716677	0.725615	0	0	Has domain(s) with predicted ATP binding activity
329	AN0871	0.710172	0.702008	0	0	Ortholog(s) have GPI-anchor transamidase activity, role in attachment of GPI anchor to protein and GPI-anchor transamidase complex localization
598	AN10474	0.708176	0.691123	0	0	Has domain(s) with predicted ATP binding, tRNA binding, tryptophan-tRNA ligase activity, role in tryptophanyl-tRNA aminoacylation and cytoplasm localization
613	AN10501	0.734054	0.753254	0	0	Ortholog of A. niger CBS 513.88 : An01g02890, A. niger ATCC 1015 : 36289-mRNA-36288-mRNA, N. fischeri NRRL 181 : NFIA_020670, A. clavatus NRRL 1 : ACLA_030570 and A. fumigatus A1163 : AFUB_004420
737	AN10769	0.786478	0.77282	0	0	Ortholog of A. fumigatus Af293 : Afu2g09170, A. niger CBS 513.88 : An12g04820, A. oryzae RIB40 : AO090011000778, A. flavus NRRL 3357 : AFL2G_05499 and N. fischeri NRRL 181 : NFIA_084700
804	AN10924	0.778059	0.785608	0	0	Ortholog(s) have tRNA adenylyltransferase activity, role in tRNA 3'-terminal CCA addition and mitochondrial matrix localization
841	AN11040	0.775625	0.789135	0	0	Ortholog(s) have role in coenzyme A biosynthetic process and endoplasmic reticulum, mitochondrion, nuclear envelope localization
973	AN11494	0.76001	0.774317	0	0	#N/A
977	AN11500	0.733528	0.721362	0	0	Ortholog(s) have role in ER to Golgi vesicle-mediated transport and TRAPP complex localization
1360	AN1545	0.741248	0.757324	0	0	Has domain(s) with predicted protein phosphatase type 2A regulator activity, role in signal transduction and protein phosphatase type 2A complex localization
1579	AN2070	0.684107	0.691128	0	0	Ortholog of A. fumigatus Af293 : Afu2g04750, A. niger CBS 513.88 : An11g04410, A. oryzae RIB40 : AO090003000278, A. flavus NRRL 3357 : AFL2G_02702 and A. niger ATCC 1015 : 39038-mRNA
1972	AN3164	0.704472	0.725849	0	0	Ortholog of A. fumigatus Af293 : Afu3g13430, A. niger CBS 513.88 : An02g09300, A. oryzae RIB40 : AO090012000788, A. flavus NRRL 3357 : AFL2G_03652 and A. niger ATCC 1015 : 172938-mRNA
2282	AN4082	0.73763	0.748903	0	0	Has domain(s) with predicted transferase activity, transferring glycosyl groups activity
2338	AN4248	0.748015	0.752817	0	0	Has domain(s) with predicted role in cysteine biosynthetic process and Gram-negative-bacterium-type cell wall, integral to membrane localization
2395	AN4385	0.657111	0.646753	0	0	Serine/threonine protein kinase involved in septation; required for actin ring formation during cytokinesis
2780	AN5491	0.741842	0.756435	0	0	Ortholog(s) have role in CVT pathway, autophagic vacuole assembly, mitochondrion degradation, peroxisome degradation, piecemeal microautophagy of nucleus and extrinsic to membrane, pre-autophagosomal structure localization
2883	AN5760	0.635158	0.632494	0	0	Ortholog(s) have CAAX-protein geranylgeranyltransferase activity, role in protein geranylgeranylation and CAAX-protein geranylgeranyltransferase complex localization
3189	AN6531	0.648874	0.644009	0	0	Putative Sec1p-like protein with a predicted role in vacuolar protein sorting
3257	AN6699	0.698677	0.698424	0	0	Has domain(s) with predicted electron carrier activity, flavin adenine dinucleotide binding activity
3533	AN7565	0.704187	0.691915	0	0	Ortholog of A. fumigatus Af293 : Afu2g14940, A. niger CBS 513.88 : An15g03240, A. oryzae RIB40 : AO090012000409, A. flavus NRRL 3357 : AFL2G_03314 and A. niger ATCC 1015 : 181901-mRNA
3581	AN7720	0.715941	0.720174	0	0	Ortholog of A. fumigatus Af293 : Afu5g08140, A. oryzae RIB40 : AO090701000731, A. flavus NRRL 3357 : AFL2G_06310, A. niger ATCC 1015 : 213485-mRNA and N. fischeri NRRL 181 : NFIA_079160
3606	AN7777	0.677829	0.688149	0	0	Ortholog of A. fumigatus Af293 : Afu2g00310, A. niger CBS 513.88 : An09g03250, A. oryzae RIB40 : AO090701000622, A. flavus NRRL 3357 : AFL2G_06227 and A. niger ATCC 1015 : 43345-mRNA
3751	AN8222	0.690131	0.670072	0	0	Ortholog of A. oryzae RIB40 : AO090038000489 and A. flavus NRRL 3357 : AFL2G_07825
3942	AN8810	0.684647	0.682692	0	0	Ortholog(s) have endoplasmic reticulum localization
4031	AN9070	0.624226	0.638706	0	0	Transcript induced in response to calcium dichloride in a CrzA-dependent manner
4697	AN2628	0.678376	0.661553	0	0	Predicted mariner transposon-related ORF
4729	AN10347	0.709218	0.694875	0	0	Ortholog of A. fumigatus Af293 : Afu3g12050, A. flavus NRRL 3357 : AFL2G_02246, A. niger ATCC 1015 : 37126-mRNA, N. fischeri NRRL 181 : NFIA_065260 and A. terreus NIH2624 : ATEG_04751
4740	AN10030	0.669164	0.65596	0	0	Putative alkaline serine protease; predicted glycosylphosphatidylinositol (GPI)-anchored protein
4749	AN5754	0.608581	0.62223	0	0	Ortholog of A. fumigatus Af293 : Afu6g06850, N. fischeri NRRL 181 : NFIA_052500, A. terreus NIH2624 : ATEG_02908, A. clavatus NRRL 1 : ACLA_088630 and A. fumigatus A1163 : AFUB_072780
4877	AN8945	0.599148	0.61243	0	0	TAM domain methyltransferase; ortholog of A. fumigatus Afu8g01930
4937	AN4318	0.658516	0.666798	0	0	Ortholog of A. niger CBS 513.88 : An04g00370, A. oryzae RIB40 : AO090023000985, A. niger ATCC 1015 : 213369-mRNA, N. fischeri NRRL 181 : NFIA_110040 and A. terreus NIH2624 : ATEG_06813
5055	AN1909	0.652225	0.643107	0	0	Has domain(s) with predicted zinc ion binding activity
5066	AN7560	0.670789	0.65034	0	0	Protein involved in a signaling pathway that activates PacC transcription factor in response to alkaline ambient pH
48	AN0120	0.635766	0.629039	0	0	Putative SitA phosphatase inhibitor protein; involved in the TOR signaling pathway
192	AN0505	0.683263	0.689428	0	0	Has domain(s) with predicted nucleic acid binding, nucleotide binding activity
362	AN0966	0.615352	0.610357	0	0	0
375	AN0996	0.590171	0.590789	0	0	Ortholog of A. fumigatus Af293 : Afu1g12720, A. niger CBS 513.88 : An08g05490, A. oryzae RIB40 : AO090012000642, A. flavus NRRL 3357 : AFL2G_03526 and A. niger ATCC 1015 : 175666-mRNA
381	AN10007	0.635032	0.633639	0	0	Ortholog(s) have RNA binding activity, role in nuclear mRNA splicing, via spliceosome and U4/U6 x U5 tri-snRNP complex, U6 snRNP, nucleolus, small nucleolar ribonucleoprotein complex localization
424	AN10105	0.657841	0.677914	0	0	Has domain(s) with predicted 7S RNA binding, DNA binding, sequence-specific DNA binding transcription factor activity, zinc ion binding activity
559	AN10377	0.581666	0.593684	0	0	Ortholog(s) have plasma membrane enriched fraction localization
813	AN10954	0.558668	0.569007	0	0	Ortholog of A. fumigatus Af293 : Afu2g06050, A. niger CBS 513.88 : An02g14630, A. oryzae RIB40 : AO090001000720, AO090113000187 and A. flavus NRRL 3357 : AFL2G_08659, AFL2G_09351
1723	AN2458	0.635022	0.619749	0	0	C-terminal subunit of Cand1; which is split into two subunits (candA-N and candA-C) that bind to each other and to unneddylated cullin-RING complexes; role in sexual development, secondary metabolism and light control of asexual development
1867	AN2911	0.641573	0.656605	0	0	Basic-region leucine zipper transcription factor; plays a role in the response of conidia to stress; expression upregulated after exposure to farnesol
2352	AN4281	0.617952	0.626135	0	0	Putative GTPase with a predicted role in transport between cis and medial Golgi compartments
2383	AN4358	0.633964	0.647849	0	0	Ortholog of A. oryzae RIB40 : AO090023000940, A. flavus NRRL 3357 : AFL2G_04753, A. niger ATCC 1015 : 44305-mRNA, N. fischeri NRRL 181 : NFIA_109620 and A. clavatus NRRL 1 : ACLA_045820
2419	AN4454	0.608016	0.593754	0	0	Possible pseudogene
2631	AN5001	0.595198	0.599186	0	0	#N/A
2855	AN5686	0.611653	0.60368	0	0	Tropomysin, an actin filament-stabilizing protein; localizes to hyphal tips
2981	AN5980	0.593682	0.585167	0	0	Ortholog of A. fumigatus Af293 : Afu2g10310, A. niger CBS 513.88 : An16g04680, A. oryzae RIB40 : AO090011000607, A. flavus NRRL 3357 : AFL2G_05359 and A. niger ATCC 1015 : 183811-mRNA
3061	AN6181	0.59356	0.606288	0	0	Has domain(s) with predicted structural constituent of ribosome activity, role in translation and ribosome localization
3417	AN7177	0.567302	0.570982	0	0	Ortholog of A. niger CBS 513.88 : An14g01990, A. oryzae RIB40 : AO090011000139, A. flavus NRRL 3357 : AFL2G_04927, A. niger ATCC 1015 : 53774-mRNA and N. fischeri NRRL 181 : NFIA_030160
3458	AN7340	0.617216	0.620317	0	0	Ortholog of A. nidulans FGSC A4 : AN10583, A. niger CBS 513.88 : An15g06840, An11g09940, A. flavus NRRL 3357 : AFL2G_09657 and A. niger ATCC 1015 : 178353-mRNA, 40813-mRNA
3992	AN8942	0.55674	0.565228	0	0	Ortholog(s) have intracellular localization
4077	AN9199	0.528201	0.533412	0	0	Putative G-protein coupled receptor
4750	AN7188	0.535983	0.529382	0	0	Has domain(s) with predicted role in transmembrane transport
4786	AN1110	0.551714	0.555346	0	0	Has domain(s) with predicted role in transmembrane transport and integral to membrane localization
4854	AN0200	0.508236	0.497252	0	0	Ortholog of A. fumigatus Af293 : Afu4g03700, Afu5g11090, A. niger CBS 513.88 : An14g01450, An01g02170, A. oryzae RIB40 : AO090011000307 and A. flavus NRRL 3357 : AFL2G_05094, AFL2G_06578
4982	AN5904	0.595311	0.584241	0	0	Putative beta-ketoacyl-[acyl-carrier-protein] synthase with a predicted role in cytosolic fatty acid formation
5036	AN10111	0.538604	0.536189	0	0	Ortholog(s) have peptidyl-prolyl cis-trans isomerase activity, protein phosphatase type 2A regulator activity and role in mitotic spindle organization in nucleus, response to osmotic stress
5117	AN11127	0.575431	0.56665	0	0	Ortholog of A. fumigatus Af293 : Afu5g05910, A. flavus NRRL 3357 : AFL2G_10064, N. fischeri NRRL 181 : NFIA_037220, A. terreus NIH2624 : ATEG_09443 and A. clavatus NRRL 1 : ACLA_009170
118	AN0315	0.551814	0.564719	0	0	Ortholog of A. fumigatus Af293 : Afu1g02560, A. niger CBS 513.88 : An01g05640, A. flavus NRRL 3357 : AFL2G_00820, A. niger ATCC 1015 : 196526-mRNA and N. fischeri NRRL 181 : NFIA_022060
277	AN0733	0.496418	0.483682	0	0	Histone H3; core histone protein
369	AN0985	0.536262	0.534893	0	0	0
536	AN10324	0.522556	0.529734	0	0	Has domain(s) with predicted acid-amino acid ligase activity and role in post-translational protein modification
551	AN10359	0.506577	0.516508	0	0	Ortholog of A. fumigatus Af293 : Afu3g12040, A. niger ATCC 1015 : 173968-mRNA, N. fischeri NRRL 181 : NFIA_065270, A. terreus NIH2624 : ATEG_04750 and A. clavatus NRRL 1 : ACLA_039910
735	AN10763	0.564211	0.556053	0	0	Putative histone acetyltransferase complex component with a role in nucleosome positioning
1291	AN1371	0.507388	0.51184	0	0	Ortholog of A. fumigatus Af293 : Afu1g09160, A. oryzae RIB40 : AO090005001607, A. flavus NRRL 3357 : AFL2G_01497, A. niger ATCC 1015 : 175695-mRNA and N. fischeri NRRL 181 : NFIA_016480
1538	AN1973	0.53837	0.548423	0	0	Ortholog(s) have SNAP receptor activity, role in Golgi to vacuole transport, intra-Golgi vesicle-mediated transport, vacuole fusion, non-autophagic, vesicle fusion and SNARE complex, integral to Golgi membrane localization
1586	AN2091	0.485328	0.484862	0	0	Has domain(s) with predicted carboxy-lyase activity, pyridoxal phosphate binding activity and role in carboxylic acid metabolic process
2314	AN4189	0.454006	0.452313	0	0	Putative mitogen-activated protein kinase kinase (MAPKK)
2404	AN4418	0.515239	0.528784	0	0	Transcript induced in response to calcium dichloride in a CrzA-dependent manner
2575	AN4872	0.460932	0.472708	0	0	Fusion protein consisting of N-terminal ubiquitin and C-terminal extension protein (CEP) of the small ribosomal subunit; transcript upregulated in response to camptothecin
2923	AN5849	0.458229	0.468639	0	0	Has domain(s) with predicted sequence-specific DNA binding transcription factor activity, zinc ion binding activity, role in regulation of transcription, DNA-dependent and nucleus localization
2953	AN5915	0.444252	0.439287	0	0	Ortholog(s) have role in ER to Golgi vesicle-mediated transport, protein retention in ER lumen, retrograde vesicle-mediated transport, Golgi to ER and COPI-coated vesicle, ER to Golgi transport vesicle localization
3078	AN6224	0.498836	0.500018	0	0	Ortholog of A. oryzae RIB40 : AO090026000295, A. flavus NRRL 3357 : AFL2G_06959, A. niger ATCC 1015 : 46917-mRNA, N. fischeri NRRL 181 : NFIA_088520 and A. terreus NIH2624 : ATEG_01309
3079	AN6225	0.476241	0.487939	0	0	Ortholog(s) have role in chronological cell aging, mitochondrial fission, peroxisome fission and mitochondrial outer membrane, peroxisome localization
3149	AN6395	0.509131	0.503037	0	0	Protein with rhamnogalacturonan lyase activity, involved in degradation of pectin
3271	AN6726	0.438597	0.433489	0	0	Ortholog(s) have role in proteasomal ubiquitin-dependent protein catabolic process, proteasomal ubiquitin-independent protein catabolic process and proteasome core complex, alpha-subunit complex, proteasome storage granule localization
3443	AN7291	0.420816	0.41792	0	0	Ortholog of A. fumigatus Af293 : Afu2g16910, A. oryzae RIB40 : AO090102000129.1, A. flavus NRRL 3357 : AFL2G_09572, A. niger ATCC 1015 : 136103-mRNA and N. fischeri NRRL 181 : NFIA_092240
4458	AN0452	0.490527	0.501214	0	0	Protein with xyloglucan-specific endoglucanase activity, involved in degradation of xyloglucans; predicted role in cellulose metabolism
4644	AN1781	0.450871	0.437572	0	0	Has domain(s) with predicted FMN binding, oxidoreductase activity and role in oxidation-reduction process
4970	AN1416	0.417352	0.426369	0	0	Has domain(s) with predicted N-acetyltransferase activity, hydrolase activity, hydrolyzing O-glycosyl compounds activity and role in carbohydrate metabolic process
4987	AN9018	0.419224	0.429867	0	0	0
4996	AN11991	0.463044	0.453651	0	0	Has domain(s) with predicted identical protein binding activity
5026	AN10822	0.480759	0.472171	0	0	Has domain(s) with predicted nucleic acid binding, zinc ion binding activity
5794	AN10637	0.438491	0.444484	0	0	Ortholog(s) have role in microautophagy, polyphosphate metabolic process, protein localization, vacuolar transport, vacuole fusion, non-autophagic
30	AN0077	0.476095	0.469899	0	0	Has domain(s) with predicted oxidoreductase activity, acting on paired donors, with incorporation or reduction of molecular oxygen, 2-oxoglutarate as one donor, and incorporation of one atom each of oxygen into both donors activity
257	AN0690	0.477274	0.48768	0	0	Ortholog of A. fumigatus Af293 : Afu1g13520, A. niger CBS 513.88 : An08g06590, A. flavus NRRL 3357 : AFL2G_03422, A. niger ATCC 1015 : 38188-mRNA and N. fischeri NRRL 181 : NFIA_011980
370	AN0986	0.44852	0.44866	0	0	Has domain(s) with predicted zinc ion binding activity
863	AN11099	0.418202	0.411956	0	0	Has domain(s) with predicted sequence-specific DNA binding transcription factor activity, zinc ion binding activity, role in regulation of transcription, DNA-dependent and nucleus localization
1102	AN11994	0.45845	0.455327	0	0	Predicted Rho GTPase activating protein
1587	AN2092	0.453331	0.443309	0	0	Putative prolyl aminopeptidase, an enzyme known to remove N-terminal proline and hydroxyproline residues from peptides
1854	AN2877	0.346148	0.354152	0	0	Ortholog(s) have cholesterol binding, oxysterol binding, phosphatidic acid binding, phosphatidylinositol-4,5-bisphosphate binding, phosphatidylinositol-4-phosphate binding, sterol transporter activity
1860	AN2893	0.520487	0.539868	-0.505254	-0.495955	Putative forkhead-associated domain protein; transcript upregulated in response to camptothecin
1944	AN3094	0.4472	0.446949	0	0	Has domain(s) with predicted Rab GTPase activator activity, role in regulation of Rab GTPase activity and intracellular localization
2161	AN3788	0.348202	0.348613	0	0	Ortholog of A. niger CBS 513.88 : An07g08620, A. oryzae RIB40 : AO090005001524, A. flavus NRRL 3357 : AFL2G_01422, A. niger ATCC 1015 : 39706-mRNA and A. terreus NIH2624 : ATEG_03654
2244	AN4002	0.416724	0.417298	0	0	Has domain(s) with predicted monooxygenase activity and role in oxidation-reduction process
2281	AN4080	0.319766	0.326145	0	0	Ortholog(s) have role in cytoplasmic translation and cytoplasm, polysomal ribosome, polysome localization
2417	AN4449	0.364927	0.355683	0	0	Ortholog(s) have endopeptidase activator activity and role in proteasomal ubiquitin-dependent protein catabolic process, proteasomal ubiquitin-independent protein catabolic process
2618	AN4959	0.321365	0.327701	0	0	Has domain(s) with predicted role in DNA replication and nucleus localization
3074	AN6215	0.366988	0.378331	0	0	Has domain(s) with predicted 3-hydroxyacyl-CoA dehydrogenase activity, coenzyme binding, nucleotide binding activity and role in fatty acid metabolic process, oxidation-reduction process
3308	AN6825	0.385116	0.378323	0	0	Has domain(s) with predicted guanylate cyclase activity, heme binding activity and role in cGMP biosynthetic process
3364	AN6988	0.30648	0.314095	0	0	Ortholog(s) have protein domain specific binding activity
3540	AN7576	0.393935	0.383231	0	0	Predicted Rho GTPase activating protein
3888	AN8674	0.346396	0.344375	0	0	Ortholog(s) have vacuolar proton-transporting V-type ATPase, V1 domain localization
4112	AN9360	0.382426	0.383995	0	0	Has domain(s) with predicted nucleic acid binding, zinc ion binding activity and intracellular localization
4149	AN9465	0.332409	0.330358	0	0	Ortholog(s) have structural constituent of ribosome activity, role in cytoplasmic translation and cytosolic large ribosomal subunit localization
4662	AN0740	0.384623	0.390424	0	0	Has domain(s) with predicted oxidoreductase activity, acting on the aldehyde or oxo group of donors, NAD or NADP as acceptor activity and role in oxidation-reduction process
4842	AN5125	0.318671	0.313925	0	0	Ortholog of A. fumigatus Af293 : Afu1g07500, A. niger CBS 513.88 : An07g10060, A. flavus NRRL 3357 : AFL2G_03861, A. clavatus NRRL 1 : ACLA_027110 and A. fumigatus A1163 : AFUB_007820
5021	AN0734	0.287611	0.291002	0	0	Histone H4.1, core histone protein; nearly identical to histone H4.2
5083	AN1345	0.33491	0.33714	0	0	Ortholog(s) have structural constituent of ribosome activity and role in maturation of SSU-rRNA from tricistronic rRNA transcript (SSU-rRNA, 5.8S rRNA, LSU-rRNA), regulation of translational fidelity
5116	AN6278	0.307064	0.303995	0	0	0
373	AN0989	0.343654	0.341741	0	0	Has domain(s) with predicted role in transcription initiation, DNA-dependent and transcription factor TFIID complex localization
492	AN10239	0.289156	0.287695	0	0	Has domain(s) with predicted mRNA (guanine-N7-)-methyltransferase activity and role in mRNA capping
846	AN11054	0.270778	0.268202	0	0	Putative alpha-1,4-glucosidase
854	AN11070	0.330801	0.327957	0	0	Ortholog(s) have metalloaminopeptidase activity and fungal-type vacuole localization
1614	AN2163	0.331116	0.341173	0	0	Nonessential protein with similarity to yeast karyopherin Kap114p
1917	AN3005	0.243816	0.244895	0	0	Ortholog of A. fumigatus Af293 : Afu3g08750, A. niger CBS 513.88 : An16g02150, A. oryzae RIB40 : AO090005001393, A. flavus NRRL 3357 : AFL2G_01302 and A. niger ATCC 1015 : 210711-mRNA
2126	AN3686	0.314986	0.322156	0	0	Ortholog of S. cerevisiae : AIM1, A. fumigatus Af293 : Afu6g12490, A. niger CBS 513.88 : An06g01650, A. flavus NRRL 3357 : AFL2G_10502 and A. niger ATCC 1015 : 37855-mRNA
2344	AN4265	0.254643	0.247722	0	0	Ortholog of A. fumigatus Af293 : Afu7g03890, A. niger CBS 513.88 : An13g00310, A. oryzae RIB40 : AO090026000827, A. flavus NRRL 3357 : AFL2G_06491 and A. niger ATCC 1015 : 204111-mRNA
2360	AN4301	0.253761	0.252858	0	0	Has domain(s) with predicted antioxidant activity, oxidoreductase activity and role in cell redox homeostasis, oxidation-reduction process
2528	AN4742	0.214676	0.218235	0	0	Ortholog(s) have multi-eIF complex localization
2582	AN4881	0.296453	0.293153	0	0	Ortholog of A. niger CBS 513.88 : An02g06900, A. flavus NRRL 3357 : AFL2G_02338, N. fischeri NRRL 181 : NFIA_066110, A. terreus NIH2624 : ATEG_04649 and A. clavatus NRRL 1 : ACLA_039070
3172	AN6496	0.249704	0.244702	0	0	Ortholog(s) have mannose-ethanolamine phosphotransferase activity, role in GPI anchor biosynthetic process and integral to endoplasmic reticulum membrane, integral to plasma membrane localization
3685	AN8042	0.239507	0.237087	0	0	Histone deacetylase; null mutant produces higher amounts of penicillin than wild-type
4568	AN6775	0.228264	0.229829	0	0	Protein involved in penicillin biosynthesis, null produces reduced levels of penicillin; partially redundant with aatA
302	AN0808	0.22853	0.232408	0	0	Putative WD40 repeat protein; ortholog of S. cerevisiae Swd1p which has role in histone H3-K4 methylation; expression reduced after exposure to farnesol
422	AN1010	0.240574	0.237874	0	0	Ortholog of A. fumigatus Af293 : Afu1g12870, A. niger CBS 513.88 : An08g05690, A. oryzae RIB40 : AO090012000621, A. flavus NRRL 3357 : AFL2G_03508 and A. niger ATCC 1015 : 38256-mRNA
731	AN10754	0.197035	0.202028	0	0	Has domain(s) with predicted role in intracellular transport
1649	AN2263	0.205656	0.209252	0	0	Ortholog(s) have role in ascospore formation, conjugation with cellular fusion, ribosomal large subunit assembly, ribosomal subunit export from nucleus and cytoplasm, mating projection tip localization
2524	AN4735	0.188345	0.187894	0	0	Has domain(s) with predicted binding activity
561	AN10382	0.155024	0.156885	0	0	0
1544	AN1989	0.118491	0.119242	0	0	Putative dihydrosphingosine-1-phosphate lyase with a predicted role in sphingoglycolipid metabolism

## Sheet: C4
Original row	GeneName	WT_12	WT_24	AtmA_12	AtmA_24	Asp
10	AN0030	2.86189	2.8056	0	0	Has domain(s) with predicted hydrolase activity
1489	AN1869	2.96251	2.87368	0	0	Ortholog of A. nidulans FGSC A4 : AN6154, AN5342, A. fumigatus Af293 : Afu3g12240, Afu6g14230, Afu8g01940, A. niger CBS 513.88 : An06g01180 and A. oryzae RIB40 : AO090009000079, AO090038000494
2355	AN4286	2.98662	3.00382	0	0	Has domain(s) with predicted serine-type peptidase activity and role in proteolysis
2507	AN4688	2.86295	2.86917	0	0	Putative acyl-coA dehydrogenase
2643	AN5026	2.90545	2.85177	0	0	Ortholog of A. fumigatus Af293 : Afu3g12140, A. niger CBS 513.88 : An02g08280, A. oryzae RIB40 : AO090003000774, A. flavus NRRL 3357 : AFL2G_02240 and A. niger ATCC 1015 : 37144-mRNA
3279	AN6746	3.11364	3.18815	0	0	Has domain(s) with predicted ferrous iron binding, oxidoreductase activity and role in cellular aromatic compound metabolic process
3401	AN7121	2.95568	3.04427	0	0	Has domain(s) with predicted metallocarboxypeptidase activity, zinc ion binding activity and role in proteolysis
3661	AN7967	2.98396	2.89349	0	0	Has domain(s) with predicted nucleobase transmembrane transporter activity, role in nucleobase transport and membrane localization
3731	AN8175	3.1792	3.18307	0	0	Has domain(s) with predicted viral capsid localization
3917	AN8757	2.9605	2.88573	0	0	Has domain(s) with predicted NADP binding, flavin adenine dinucleotide binding, flavin-containing monooxygenase activity and role in oxidation-reduction process
4118	AN9383	2.87214	2.89417	0	0	Putative unsaturated rhamnogalacturonan hydrolase
4143	AN9458	2.86478	2.87591	0	0	Has domain(s) with predicted DNA binding, sequence-specific DNA binding transcription factor activity, zinc ion binding activity, role in regulation of transcription, DNA-dependent, transcription, DNA-dependent and nucleus localization
4282	AN6804	3.03795	3.02774	0	0	Predicted transporter of the major facilitator superfamily (MFS); expression upregulated after exposure to farnesol
4288	AN6024	3.15717	3.25791	0	0	Protein with glutathione S-transferase and glutathione peroxidase activities; intracellular, menadione stress-induced protein
4325	AN10964	3.07491	3.08037	0	0	Has domain(s) with predicted methyltransferase activity and role in metabolic process
4341	AN11085	3.07771	3.17595	0	0	Putative D-arabinitol 4-dehydrogenaset
4346	AN11797	3.14786	3.15162	0	0	Has domain(s) with predicted zinc ion binding activity and intracellular localization
4366	AN8078	3.0509	3.01674	0	0	Phenylacetate 2-hydroxylase; cytochrome P450 monooxygenase involved in phenylacetate utilization; transcript is induced by phenylacetate
4369	AN11015	2.92237	2.87816	0	0	Has domain(s) with predicted S-(hydroxymethyl)glutathione synthase activity, zinc ion binding activity and role in formaldehyde catabolic process
4370	AN0323	3.26798	3.26338	0	0	Ortholog of A. nidulans FGSC A4 : AN2370, AN10160, A. fumigatus Af293 : Afu1g02440, Afu4g02760, A. niger CBS 513.88 : An01g05750, An12g09350, An13g03290 and A. oryzae RIB40 : AO090020000719, AO090005000852
4390	AN8931	3.22598	3.2112	0	0	Ortholog of A. fumigatus Af293 : Afu1g10120, A. niger CBS 513.88 : An08g01940, A. oryzae RIB40 : AO090038000421, A. flavus NRRL 3357 : AFL2G_07761 and A. niger ATCC 1015 : 38532-mRNA
4396	AN6095	3.06056	3.05116	0	0	Has domain(s) with predicted role in transmembrane transport and integral to membrane localization
4451	AN8496	2.80626	2.85602	0	0	Has domain(s) with predicted metal ion binding activity
4474	AN4659	3.28636	3.26172	0	0	Putative acyl-CoA synthetase/AMP-binding domain protein; has a predicted mitochondrial localization signal
4551	AN1397	3.04268	2.97197	0	0	Putative cytochrome P450 monooxygenase involved in the catabolism of aromatic compounds; transcript induced by phenylacetate and repressed by glucose
4615	AN8605	2.94279	2.93055	0	0	Putative peptidyl-prolyl cis-trans isomerase (PPIase); cyclophilin
4640	AN0137	3.26627	3.22063	0	0	Ortholog(s) have glycerophosphocholine phosphodiesterase activity, role in glycerophospholipid catabolic process and cytoplasm, ribosome localization
4650	AN7074	2.87957	2.86522	0	0	Has domain(s) with predicted nucleotide binding, oxidoreductase activity and role in oxidation-reduction process
4694	AN7324	3.468	3.36147	0	0	Has domain(s) with predicted oxidoreductase activity and role in oxidation-reduction process
4701	AN11307	2.89254	2.93001	0	0	#N/A
4717	AN1979	3.40324	3.40867	0	0	Ortholog of A. fumigatus Af293 : Afu4g10610, A. niger CBS 513.88 : An04g06070, A. flavus NRRL 3357 : AFL2G_01892, A. niger ATCC 1015 : 214295-mRNA and N. fischeri NRRL 181 : NFIA_105470
4797	AN11103	3.26538	3.34888	0	0	Ortholog of A. fumigatus Af293 : Afu6g02400, A. niger CBS 513.88 : An12g08350, A. oryzae RIB40 : AO090120000127, A. flavus NRRL 3357 : AFL2G_08158 and A. niger ATCC 1015 : 53949-mRNA
857	AN11079	3.23555	3.25527	0	0	0
952	AN11431	3.00171	3.01485	0	0	0
1057	AN11825	3.28336	3.28392	0	0	Ortholog of A. oryzae RIB40 : AO090011000180
1259	AN1302	3.10588	3.16391	0	0	Has domain(s) with predicted nucleotide binding activity
1344	AN1508	3.31402	3.24842	0	0	Ortholog of A. fumigatus Af293 : Afu8g05110, A. niger CBS 513.88 : An16g07640, A. niger ATCC 1015 : 45562-mRNA, A. terreus NIH2624 : ATEG_00131 and A. fumigatus A1163 : AFUB_082390
1503	AN1897	3.29563	3.21044	0	0	Homogentisate 1,2-dioxygenase, enzyme in phenylalanine catabolism; required for growth on phenylalanine or phenylacetate as the sole carbon source; mutation in human ortholog results in alkaptonuria
1560	AN2040	3.4102	3.3313	0	0	Putative cytochrome P450
1989	AN3202	3.48086	3.58299	0	0	#N/A
2153	AN3764	3.26459	3.21748	0	0	Has domain(s) with predicted catalytic activity
2483	AN4604	3.48784	3.47014	0	0	Has domain(s) with predicted amino acid transmembrane transporter activity, role in amino acid transmembrane transport and membrane localization
3400	AN7118	3.32018	3.25095	0	0	Has domain(s) with predicted DNA binding, sequence-specific DNA binding transcription factor activity, zinc ion binding activity, role in regulation of transcription, DNA-dependent, transcription, DNA-dependent and nucleus localization
3572	AN7691	3.20677	3.17734	0	0	Putative phospholipase
3765	AN8266	3.36832	3.3479	0	0	Ortholog of A. oryzae RIB40 : AO090138000120, A. flavus NRRL 3357 : AFL2G_08795 and N. fischeri NRRL 181 : NFIA_062350
3943	AN8814	3.32152	3.29338	0	0	Has domain(s) with predicted role in transmembrane transport and integral to membrane localization
4102	AN9323	3.35042	3.2622	0	0	Ortholog of A. niger CBS 513.88 : An06g00670 and A. oryzae RIB40 : AO090102000286.1
4154	AN9480	3.35338	3.4098	0	0	#N/A
4247	AN4245	3.57092	3.47621	0	0	Putative ceramidase
4266	AN11076	3.38202	3.33164	0	0	Ortholog of A. fumigatus Af293 : Afu3g02220, A. niger CBS 513.88 : An01g02020, A. flavus NRRL 3357 : AFL2G_08859, A. niger ATCC 1015 : 128447-mRNA and N. fischeri NRRL 181 : NFIA_003350
4274	AN7264	3.5074	3.53006	0	0	Has domain(s) with predicted methyltransferase activity and role in metabolic process
4292	AN7183	3.61855	3.56813	0	0	Protein of unknown function; transcript upregulated by nitrate limitation
4313	AN2282	3.51388	3.42001	0	0	Putative MFS transporter; PalA-dependent expression independent of pH
4381	AN7092	3.36413	3.42835	0	0	0
4422	AN5669	3.44593	3.36058	0	0	Putative succinyl-CoA:3-ketoacid-coenzyme A transferase
4476	AN7648	3.62838	3.6289	0	0	Has domain(s) with predicted role in transmembrane transport and integral to membrane localization
4560	AN4687	3.54364	3.5497	0	0	Beta subunit of 3-methylcrotonyl-CoA carboxylase, involved in leucine degradation
4682	AN8561	3.70082	3.67354	0	0	Has domain(s) with predicted nucleotide binding, oxidoreductase activity and role in oxidation-reduction process
4752	AN8351	3.76213	3.73797	0	0	Has domain(s) with predicted oxidoreductase activity and role in oxidation-reduction process
570	AN10403	3.6671	3.63637	0	0	0
710	AN1071	3.58605	3.64951	0	0	Has domain(s) with predicted ADP binding, ATP binding, microtubule motor activity, role in apoptosis, nucleoside metabolic process and kinesin complex localization
722	AN10733	3.55159	3.45774	0	0	Ortholog of A. fumigatus Af293 : Afu2g07650, N. fischeri NRRL 181 : NFIA_083380 and A. fumigatus A1163 : AFUB_023690
897	AN11197	3.79853	3.79752	0	0	Has domain(s) with predicted DNA binding, zinc ion binding activity, role in transcription, DNA-dependent and nucleus localization
3160	AN6448	3.67721	3.70043	0	0	Putative polyketide synthase
3435	AN7268	3.60979	3.65696	0	0	Has domain(s) with predicted nucleotide binding, oxidoreductase activity and role in oxidation-reduction process
3828	AN8473	3.80538	3.77226	0	0	Has domain(s) with predicted DNA binding, sequence-specific DNA binding transcription factor activity, zinc ion binding activity, role in regulation of transcription, DNA-dependent, transcription, DNA-dependent and nucleus localization
3928	AN8779	3.7888	3.84883	0	0	Has domain(s) with predicted hydrolase activity
4071	AN9178	3.73182	3.82553	0	0	Has domain(s) with predicted UDP-N-acetylmuramate dehydrogenase activity, electron carrier activity, flavin adenine dinucleotide binding, iron ion binding, iron-sulfur cluster binding activity and role in oxidation-reduction process
4204	AN0761	3.72342	3.61035	0	0	Has domain(s) with predicted O-methyltransferase activity
4227	AN7817	3.83835	3.77272	0	0	Putative protein with a predicted role in sterigmatocystin/aflatoxin biosynthesis
4236	AN3903	3.77119	3.74501	0	0	Putative beta-glucosidase with a predicted role in polysaccharide degradation
4379	AN10075	3.82933	3.81044	0	0	Putative permease of the major facilitator superfamily (MFS)
4436	AN8902	3.75328	3.83655	0	0	Has domain(s) with predicted DNA binding, sequence-specific DNA binding transcription factor activity, zinc ion binding activity, role in regulation of transcription, DNA-dependent, transcription, DNA-dependent and nucleus localization
4442	AN1109	3.96605	3.87185	0	0	Has domain(s) with predicted substrate-specific transmembrane transporter activity, role in transmembrane transport and integral to membrane localization
4559	AN3639	3.79757	3.7548	0	0	Putative dihydrolipoamide transacylase; alpha keto acid dehydrogenase E2 subunit
4578	AN2781	3.85719	3.86722	0	0	Has domain(s) with predicted amino acid transmembrane transporter activity, role in amino acid transmembrane transport and integral to membrane localization
4594	AN7275	3.92412	3.84015	0	0	Putative beta-1,4-xylosidase
4793	AN0282	3.98963	3.917	0	0	Has domain(s) with predicted nucleic acid binding, nucleotide binding activity
186	AN0485	3.97769	3.89657	0	0	Ortholog of A. fumigatus Af293 : Afu4g13930, A. niger CBS 513.88 : An01g14510, A. oryzae RIB40 : AO090023000254, A. flavus NRRL 3357 : AFL2G_04125, AFL2G_08695 and A. niger ATCC 1015 : 205368-mRNA
410	AN10074	3.88202	3.97148	0	0	Has domain(s) with predicted catalytic activity and role in metabolic process
793	AN10896	3.83803	3.87883	0	0	Has domain(s) with predicted nucleotide binding activity
1343	AN1506	3.7794	3.89355	0	0	Has domain(s) with predicted role in transmembrane transport and integral to membrane localization
1430	AN1724	3.87378	3.78314	0	0	Has domain(s) with predicted role in transmembrane transport and integral to membrane localization
1885	AN2941	3.98775	4.04551	0	0	Ortholog of A. fumigatus Af293 : Afu3g08250, A. flavus NRRL 3357 : AFL2G_01355, A. niger ATCC 1015 : 175401-mRNA, N. fischeri NRRL 181 : NFIA_068880 and A. terreus NIH2624 : ATEG_01645
1940	AN3085	3.80924	3.89061	0	0	Ortholog(s) have mitochondrion localization
3421	AN7191	4.02762	3.98564	0	0	0
3481	AN7388	3.93963	3.88676	0	0	Putative catalase-peroxidase with a predicted role in gluconic acid and gluconate metabolism; protein also identified as laccase II which is expressed during sexual development
3918	AN8760	3.90686	3.96116	0	0	Has domain(s) with predicted role in transmembrane transport and integral to membrane localization
4193	AN8781	3.95033	3.95793	0	0	Ortholog of A. niger CBS 513.88 : An07g03030, N. fischeri NRRL 181 : NFIA_026420 and A. clavatus NRRL 1 : ACLA_006900
4296	AN6823	3.93096	3.88494	0	0	Ortholog of A. fumigatus Af293 : Afu5g12860, A. niger CBS 513.88 : An14g06360, A. oryzae RIB40 : AO090120000406, A. flavus NRRL 3357 : AFL2G_08410 and A. niger ATCC 1015 : 201762-mRNA
4304	AN9138	3.99729	3.9206	0	0	Putative amidase/acetamidase
4326	AN7961	4.08107	3.97861	0	0	Ortholog of A. oryzae RIB40 : AO090010000492, A. flavus NRRL 3357 : AFL2G_07374, AFL2G_11654, N. fischeri NRRL 181 : NFIA_102620, A. terreus NIH2624 : ATEG_04942 and A. clavatus NRRL 1 : ACLA_052730
4447	AN9384	3.94592	3.97115	0	0	Putative cytochrome P450 alkane hydroxylase
4516	AN7939	4.0619	4.01224	0	0	Ortholog(s) have intracellular localization
4601	AN10845	4.11098	4.0828	0	0	Has domain(s) with predicted substrate-specific transmembrane transporter activity, role in transmembrane transport and integral to membrane localization
4776	AN7267	3.97527	3.97583	0	0	Has domain(s) with predicted flavin adenine dinucleotide binding, oxidoreductase activity, acting on CH-OH group of donors activity and role in alcohol metabolic process, oxidation-reduction process
1493	AN1877	4.09714	4.13623	0	0	Has domain(s) with predicted NADP binding, flavin adenine dinucleotide binding, flavin-containing monooxygenase activity and role in oxidation-reduction process
2037	AN3380	4.1701	4.11156	0	0	Putative fatty-acyl-CoA synthase with a predicted role in cytosolic fatty acid formation
3292	AN6778	4.12259	4.138	0	0	Has domain(s) with predicted role in transmembrane transport and integral to membrane localization
4055	AN9129	4.19431	4.06504	0	0	Has domain(s) with predicted catalytic activity and role in metabolic process
4263	AN7815	4.26682	4.17534	0	0	Putative polyketide synthase/fatty acid synthase alpha; putative role in aflatoxin biosynthesis; required for sterigmatocystin biosynthesis; member of the sterigmatocystin biosynthesis gene cluster
4268	AN7818	4.28053	4.24586	0	0	Putative sterigmatocystin biosynthesis P450 monooxygenase with a predicted role in sterigmatocystin/aflatoxin biosynthesis
4286	AN5310	4.1471	4.12656	0	0	Has domain(s) with predicted monooxygenase activity and role in oxidation-reduction process
4307	AN7181	4.16233	4.1825	0	0	Ortholog of A. fumigatus Af293 : Afu4g03200, A. oryzae RIB40 : AO090011000112, A. flavus NRRL 3357 : AFL2G_04908, N. fischeri NRRL 181 : NFIA_030260 and A. terreus NIH2624 : ATEG_04792
4356	AN1726	4.26191	4.29944	0	0	Putative 3-methyl-2-oxobutanoate dehydrogenase
1225	AN12400	4.2452	4.26487	0	0	0
1830	AN2779	4.32156	4.24252	0	0	Has domain(s) with predicted hydrolase activity, acting on carbon-nitrogen (but not peptide) bonds, iron-sulfur cluster binding activity
1224	AN12388	4.3136	4.34067	0	0	0
2218	AN3931	4.40356	4.29173	0	0	Putative conserved eisosome protein
4230	AN11013	4.45505	4.32013	0	0	Putative p450 monooxygenase required for desaturation of bisfuran in the sterigmatocystin biosynthesis pathway; member of the sterigmatocystin biosynthesis gene cluster
4352	AN8559	4.43215	4.38021	0	0	Putative branched chain alpha-keto acid dehydrogenase E1, beta subunit
4220	AN0736	4.39156	4.41475	0	0	Ortholog of A. nidulans FGSC A4 : AN2423, A. fumigatus Af293 : Afu1g14230, Afu2g13800, A. niger CBS 513.88 : An01g12240, An02g05360 and A. oryzae RIB40 : AO090026000195
4241	AN0013	4.43991	4.41546	0	0	Possible pseudogene
4324	AN11861	4.46963	4.36921	0	0	Has domain(s) with predicted nucleotide binding, oxidoreductase activity, transferase activity, transferring acyl groups other than amino-acyl groups, zinc ion binding activity and role in oxidation-reduction process
4348	AN1713	4.46988	4.35618	0	0	Ortholog(s) have calcium-independent phospholipase A2 activity, lysophosphatidic acid acyltransferase activity, sterol esterase activity, triglyceride lipase activity
2007	AN3263	4.48176	4.39044	0	0	0
4089	AN9253	4.4027	4.53724	0	0	Putative cytochrome P450
222	AN0606	4.50307	4.44421	0	0	Putative cytochrome P450
4022	AN9042	4.53251	4.46454	0	0	Putative alpha-1,3-glucanase

## Sheet: C5
Original row	GeneName	WT_12	WT_24	AtmA_12	AtmA_24	Asp
2199	AN3868	1.60682	1.57706	0	0	Has domain(s) with predicted sequence-specific DNA binding transcription factor activity, zinc ion binding activity, role in regulation of transcription, DNA-dependent and nucleus localization
1230	AN12429	1.71236	1.72856	0	0	Has domain(s) with predicted role in lipid metabolic process
1492	AN1872	1.75236	1.72332	0	0	Has domain(s) with predicted hydrolase activity and role in metabolic process
1733	AN2486	1.5213	1.56443	0	0	0
2201	AN3870	1.5086	1.51441	0	0	Has domain(s) with predicted oxidoreductase activity and role in oxidation-reduction process
2209	AN3895	1.5556	1.56437	0	0	Has domain(s) with predicted catalytic activity and role in metabolic process
2353	AN4283	1.61967	1.59434	0	0	Has domain(s) with predicted zinc ion binding activity, role in DNA repair, regulation of transcription, DNA-dependent and nucleus localization
2490	AN4625	1.55172	1.56365	0	0	Has domain(s) with predicted methyltransferase activity and role in metabolic process
2577	AN4874	1.51226	1.49042	0	0	Ortholog(s) have endoribonuclease activity, role in RNA catabolic process, apoptosis, cell morphogenesis and cytosol, extracellular region, vacuole localization
2616	AN4957	1.63032	1.62206	0	0	Putative galactokinase with a predicted role in galactose and galactitol metabolism
2650	AN5046	1.65153	1.67959	0	0	Anisin-1; secreted defensin-like peptide with a predicted role in defense response; high homology to the mosquito defensin AaDefA1
2734	AN5332	1.65286	1.60317	0	0	Has domain(s) with predicted nutrient reservoir activity
3372	AN7008	1.68756	1.71126	0	0	Putative mitochondrial hydroxyacyl-CoA dehydrogenase involved in short-chain fatty acid beta-oxidation
3524	AN7546	1.64769	1.69478	0	0	0
3608	AN7782	1.6804	1.69588	0	0	Has domain(s) with predicted oxidoreductase activity, acting on paired donors, with incorporation or reduction of molecular oxygen, 2-oxoglutarate as one donor, and incorporation of one atom each of oxygen into both donors activity
4400	AN3366	1.50223	1.46916	0	0	0
349	AN0925	1.69232	1.66106	0	0	Has domain(s) with predicted phosphoric ester hydrolase activity
444	AN10146	1.52982	1.52528	0	0	Ortholog of A. fumigatus Af293 : Afu1g12190, A. niger CBS 513.88 : An08g04540, A. oryzae RIB40 : AO090001000325, A. flavus NRRL 3357 : AFL2G_07549 and A. niger ATCC 1015 : 47549-mRNA
446	AN10149	1.71495	1.6728	0	0	Ortholog of A. fumigatus Af293 : Afu1g11510, A. niger CBS 513.88 : An08g03630, A. oryzae RIB40 : AO090038000273, A. flavus NRRL 3357 : AFL2G_07636 and A. niger ATCC 1015 : 47596-mRNA
562	AN10384	1.54476	1.5689	0	0	Possible C6 transcription factor; ortholog of A. fumigatus Afu2g07480 and Afu5g14530
769	AN10840	1.51387	1.52784	0	0	Has domain(s) with predicted DNA binding, catalytic activity and role in base-excision repair
783	AN10875	1.59512	1.62994	0	0	Has domain(s) with predicted nucleotide binding, oxidoreductase activity and role in oxidation-reduction process
853	AN1107	1.53159	1.53277	0	0	0
1129	AN12082	1.7379	1.75697	0	0	Has domain(s) with predicted role in transmembrane transport and integral to membrane localization
1687	AN2352	1.66727	1.66218	0	0	0
2024	AN3331	1.62335	1.59138	0	0	Has domain(s) with predicted metal ion binding, phosphoric diester hydrolase activity
2074	AN3522	1.68705	1.67413	0	0	Flavohemoprotein, involved (with FhbA) in sterigmatocystin production
2084	AN3570	1.6157	1.65545	0	0	Has domain(s) with predicted oxidoreductase activity and role in oxidation-reduction process
2103	AN3624	1.70511	1.75885	0	0	Protein required for conidia pigmentation, predicted to act as a copper transporter; mutants produce yellow conidia at high pH and green conidia at low pH
2112	AN3658	1.67523	1.66172	0	0	Has domain(s) with predicted role in transmembrane transport and integral to membrane localization
2248	AN4010	1.82171	1.79897	0	0	0
2289	AN4099	1.77031	1.79035	0	0	#N/A
2326	AN4218	1.68714	1.66254	0	0	Ortholog(s) have GDP binding, GTP binding, translation elongation factor activity, role in tRNA export from nucleus, translational elongation and mitochondrion localization
2345	AN4266	1.67738	1.72014	0	0	Has domain(s) with predicted role in transmembrane transport and integral to membrane localization
2691	AN5169	1.78297	1.7604	0	0	Ortholog of A. fumigatus Af293 : Afu6g07020, A. oryzae RIB40 : AO090012000944, A. flavus NRRL 3357 : AFL2G_03810, N. fischeri NRRL 181 : NFIA_052660 and A. terreus NIH2624 : ATEG_03733
3007	AN6052	1.82157	1.84857	0	0	Ortholog of A. oryzae RIB40 : AO090011000694 and A. flavus NRRL 3357 : AFL2G_05430
3399	AN7111	1.46148	1.50663	0	0	Peroxisomal multifunctional enzyme involved in fatty acid beta-oxidation; required for growth on very long-chain fatty acids; transcription is induced by fatty acids
3593	AN7747	1.48179	1.45377	0	0	Ortholog(s) have cytoplasm localization
3740	AN8193	1.55867	1.54313	0	0	0
3873	AN8628	1.61002	1.65058	0	0	Has domain(s) with predicted cofactor binding, nucleotide binding, oxidoreductase activity, acting on the CH-OH group of donors, NAD or NADP as acceptor and transferase activity, more
4121	AN9389	1.6758	1.62579	0	0	Has domain(s) with predicted role in cell wall macromolecule catabolic process
4251	AN3358	1.68436	1.69354	0	0	Protein with endo-beta-(1,4)-mannanase activity, involved in degradation of mannans
4336	AN9450	1.81471	1.86045	0	0	Predicted glycosylphosphatidylinositol (GPI)-anchored protein
4347	AN0964	1.77925	1.80392	0	0	Ortholog of A. niger CBS 513.88 : An01g10620, A. oryzae RIB40 : AO090005001050, A. flavus NRRL 3357 : AFL2G_01006, A. niger ATCC 1015 : 136898-mRNA and N. fischeri NRRL 181 : NFIA_008750
4371	AN8262	1.84495	1.86213	0	0	Putative G-protein coupled receptor
4375	AN3121	1.85916	1.88719	0	0	Ortholog of A. fumigatus Af293 : Afu3g12790, A. niger CBS 513.88 : An02g08810, A. flavus NRRL 3357 : AFL2G_03707, A. niger ATCC 1015 : 52344-mRNA and N. fischeri NRRL 181 : NFIA_064510
4431	AN2829	1.63228	1.66125	0	0	Putative amidase with a predicted role in aromatic amino acid biosynthesis
4432	AN11209	1.85885	1.82404	0	0	Has domain(s) with predicted role in transmembrane transport and integral to membrane localization
4542	AN0459	1.57036	1.55316	0	0	Putative cytochrome P450
4545	AN1563	1.67607	1.70352	0	0	Has domain(s) with predicted cofactor binding, nucleotide binding, oxidoreductase activity, acting on the CH-OH group of donors, NAD or NADP as acceptor activity and role in oxidation-reduction process
4576	AN0227	1.70721	1.68779	0	0	Ortholog of A. niger CBS 513.88 : An14g03700, A. flavus NRRL 3357 : AFL2G_11608 and A. terreus NIH2624 : ATEG_07649
4584	AN6116	1.87273	1.85764	0	0	Ortholog of A. fumigatus Af293 : Afu2g08820, A. niger CBS 513.88 : An12g04450, A. oryzae RIB40 : AO090011000818, A. flavus NRRL 3357 : AFL2G_05532 and A. niger ATCC 1015 : 56711-mRNA
4589	AN8481	1.79537	1.83477	0	0	Putative chitinase; glycoside hydrolase family 18 (GH18) protein with a predicted role in chitin
4598	AN11117	1.83181	1.83263	0	0	Ortholog of A. fumigatus Af293 : Afu3g01420, A. niger CBS 513.88 : An12g07770, A. oryzae RIB40 : AO090120000171, A. flavus NRRL 3357 : AFL2G_08194, AFL2G_10597 and A. niger ATCC 1015 : 201939-mRNA
4606	AN10364	1.64063	1.66074	0	0	Ortholog of A. fumigatus Af293 : Afu3g09580, A. flavus NRRL 3357 : AFL2G_01214, A. niger ATCC 1015 : 126465-mRNA, N. fischeri NRRL 181 : NFIA_067710 and A. fumigatus A1163 : AFUB_039590
4607	AN4779	1.56297	1.56641	0	0	Ortholog of A. fumigatus Af293 : Afu3g06660, A. niger CBS 513.88 : An11g09650, A. oryzae RIB40 : AO090020000332, A. flavus NRRL 3357 : AFL2G_10972 and A. niger ATCC 1015 : 209032-mRNA
4609	AN9069	1.73482	1.73514	0	0	Ortholog of A. fumigatus Af293 : Afu7g02500, A. niger CBS 513.88 : An12g00100, A. oryzae RIB40 : AO090038000626, A. flavus NRRL 3357 : AFL2G_07948 and A. niger ATCC 1015 : 56966-mRNA
4619	AN8067	1.8793	1.85263	0	0	Ortholog of A. fumigatus Af293 : Afu5g01840, A. niger CBS 513.88 : An16g01550, A. oryzae RIB40 : AO090003001340, A. niger ATCC 1015 : 41339-mRNA and N. fischeri NRRL 181 : NFIA_040270
4632	AN4989	1.91957	1.97298	0	0	Ortholog of A. fumigatus Af293 : Afu3g09980, A. flavus NRRL 3357 : AFL2G_02469, A. niger ATCC 1015 : 128352-mRNA, N. fischeri NRRL 181 : NFIA_067310 and A. terreus NIH2624 : ATEG_04521
4633	AN10827	1.7401	1.70629	0	0	Ortholog of S. cerevisiae : YCL012C, A. fumigatus Af293 : Afu6g05190, A. niger CBS 513.88 : An15g00090, A. oryzae RIB40 : AO090701000015 and A. flavus NRRL 3357 : AFL2G_05674
4634	AN4292	1.50441	1.53141	0	0	Possible pseudogene
4643	AN4396	1.57612	1.56737	0	0	Predicted Ras guanine nucleotide exchange factor (Ras GEF)
4647	AN2650	1.84981	1.82593	0	0	Has domain(s) with predicted DNA binding, sequence-specific DNA binding transcription factor activity, zinc ion binding activity, role in regulation of transcription, DNA-dependent, transcription, DNA-dependent and nucleus localization
4684	AN6647	1.74866	1.71985	0	0	Has domain(s) with predicted oxidoreductase activity and role in oxidation-reduction process
4710	AN10538	1.66574	1.718	0	0	#N/A
4719	AN8876	1.69466	1.66171	0	0	Has domain(s) with predicted role in DNA repair, cell cycle and nucleus localization
4720	AN2529	1.84078	1.87365	0	0	Has domain(s) with predicted catalytic activity and role in metabolic process
4762	AN3013	1.8627	1.84653	0	0	Ortholog(s) have cytoplasm localization
4796	AN2884	1.87323	1.85532	0	0	Ortholog of A. fumigatus Af293 : Afu3g11620, A. niger CBS 513.88 : An02g07410, A. niger ATCC 1015 : 47034-mRNA, N. fischeri NRRL 181 : NFIA_065690 and A. terreus NIH2624 : ATEG_04698
4799	AN9067	1.56943	1.58062	0	0	Protein identified by two-hybrid interaction with NimA kinase; TinC is cytoplasmic throughout interphase and is also present in nuclei during mitosis
4804	AN0654	1.94773	1.95135	0	0	Ortholog(s) have farnesyltranstransferase activity, role in terpenoid biosynthetic process and mitochondrion localization
4806	AN4537	1.70599	1.66049	0	0	Has domain(s) with predicted Rab GTPase activator activity, role in regulation of Rab GTPase activity and intracellular localization
4848	AN4389	1.5781	1.57554	0	0	Putative CMP glycosylase with a predicted role in nucleotide salvage pathways
4851	AN8899	1.58242	1.57855	0	0	Has domain(s) with predicted 1-aminocyclopropane-1-carboxylate deaminase activity, pyridoxal phosphate binding activity and role in amine catabolic process
4858	AN1862	1.56909	1.52423	0	0	Ortholog of A. fumigatus Af293 : Afu4g09790, A. niger CBS 513.88 : An04g07280, A. niger ATCC 1015 : 45270-mRNA, N. fischeri NRRL 181 : NFIA_106260 and A. clavatus NRRL 1 : ACLA_049030
4900	AN3743	1.74667	1.73548	0	0	Ortholog of A. fumigatus Af293 : Afu7g04400, A. niger CBS 513.88 : An13g00980, A. oryzae RIB40 : AO090005000127, A. flavus NRRL 3357 : AFL2G_00149 and A. niger ATCC 1015 : 192380-mRNA
4904	AN12153	1.51607	1.53993	0	0	Has domain(s) with predicted monooxygenase activity and role in oxidation-reduction process
4992	AN3942	1.50174	1.53296	0	0	Has domain(s) with predicted catalytic activity, molybdenum ion binding, pyridoxal phosphate binding activity
5092	AN2534	1.57833	1.60618	0	0	Putative arabinan endo-1,5-alpha-L-arabinosidase with a predicted role in arabinose polymer metabolism
12	AN0036	1.83227	1.81583	0	0	Has domain(s) with predicted nucleotide binding, oxidoreductase activity
144	AN0382	1.87988	1.83554	0	0	Has domain(s) with predicted role in transmembrane transport and integral to membrane localization
279	AN0746	1.87998	1.90569	0	0	Has domain(s) with predicted catalytic activity, coenzyme binding, nucleotide binding activity and role in cellular metabolic process
419	AN10095	1.98305	1.99968	0	0	0
473	AN10207	1.97767	2.03958	0	0	Has domain(s) with predicted role in transmembrane transport and integral to membrane localization
612	AN10500	1.9474	1.95184	0	0	0
761	AN10819	2.08236	2.01799	0	0	Has domain(s) with predicted ATP binding, protein kinase activity and role in protein phosphorylation
1375	AN1584	1.93379	1.98869	0	0	Ortholog(s) have transcription cofactor activity, role in negative regulation of calcium ion-dependent exocytosis and nucleus localization
1681	AN2335	1.78592	1.84038	0	0	Has domain(s) with predicted 3-hydroxyisobutyrate dehydrogenase activity, coenzyme binding, nucleotide binding, phosphogluconate dehydrogenase (decarboxylating) activity and role in pentose-phosphate shunt, valine metabolic process
1806	AN2718	1.85572	1.88575	0	0	Has domain(s) with predicted nucleic acid binding, zinc ion binding activity and intracellular localization
1855	AN2879	1.4701	1.47482	0	0	Has domain(s) with predicted carbon-nitrogen ligase activity, with glutamine as amido-N-donor, hydrolase activity, acting on carbon-nitrogen (but not peptide) bonds, in linear amides activity
1859	AN2892	1.90188	1.92048	0	0	Has domain(s) with predicted transmembrane transporter activity, role in transmembrane transport and integral to membrane localization
1939	AN3076	1.97128	1.92967	0	0	0
2205	AN3880	2.01022	1.95443	0	0	Putative acyl-coA dehydrogenase
2237	AN3988	1.92099	1.96357	0	0	Has domain(s) with predicted metal ion transmembrane transporter activity, role in metal ion transport, transmembrane transport and membrane localization
2692	AN5172	1.87907	1.93833	0	0	Ortholog of A. fumigatus Af293 : Afu6g07000, A. oryzae RIB40 : AO090012000946, A. flavus NRRL 3357 : AFL2G_03813, A. niger ATCC 1015 : 53150-mRNA and N. fischeri NRRL 181 : NFIA_052640
2729	AN5300	1.92461	1.90839	0	0	Putative aconitate hydratase with a predicted role in the TCA cycle
2749	AN5400	2.16074	2.1093	0	0	Ortholog of A. nidulans FGSC A4 : AN0025, A. fumigatus Af293 : Afu6g13790, A. niger CBS 513.88 : An11g08030 and A. oryzae RIB40 : AO090026000049, AO090001000564
2902	AN5810	1.98941	1.93396	0	0	Prolidase specific for cleavage of X-Pro dipeptides
3185	AN6525	1.92753	1.90982	0	0	Putative formate dehydrogenase with a predicted role in oxalic acid metabolism; intracellular; protein abundance decreased by menadione stress; inducible by acetate; expression reduced after exposure to farnesol
3288	AN6767	2.16767	2.12809	0	0	Has domain(s) with predicted catalytic activity and role in metabolic process
3591	AN7744	2.00598	2.0551	0	0	0
4100	AN9314	1.89298	1.92127	0	0	Ortholog of A. nidulans FGSC A4 : AN1594, A. fumigatus Af293 : Afu5g15060, A. niger CBS 513.88 : An18g02710, A. oryzae RIB40 : AO090023000073 and A. flavus NRRL 3357 : AFL2G_03973
4330	AN8683	1.99181	1.96104	0	0	Ortholog(s) have ferric-chelate reductase activity, role in copper ion import, iron ion transport and plasma membrane localization
4331	AN7944	1.97957	1.99643	0	0	Putative GNAT-type acetyltransferase; expression upregulated after exposure to farnesol
4376	AN0050	2.20231	2.17723	0	0	Putative picolinic acid decarboxylase with a predicted role in aromatic amino acid family biosynthesis
4386	AN2425	1.96812	1.91736	0	0	Ortholog of A. fumigatus Af293 : Afu2g13850, A. niger CBS 513.88 : An02g05260, A. oryzae RIB40 : AO090026000188, A. flavus NRRL 3357 : AFL2G_07058 and A. niger ATCC 1015 : 206783-mRNA
4389	AN4906	1.99857	1.97449	0	0	Has domain(s) with predicted electron carrier activity, flavin adenine dinucleotide binding, iron ion binding, oxidoreductase activity, role in oxidation-reduction process and integral to membrane localization
4406	AN1414	1.9171	1.89724	0	0	p53-like transcription factor that contains a Ndt80-like DNA-binding domain; transcriptional regulator of extracellular proteases; putative acid phosphatase with a predicted role in gluconic acid and gluconate metabolism
4417	AN6118	1.93001	1.95817	0	0	Dicarboxylic amino acid permease, mediates high-affinity transport of L-glutamate and L-aspartate; regulated by nitrogen metabolite repression; mutants fail to utilize aspartate as a sole nitrogen source
4425	AN11173	2.17837	2.13743	0	0	Ortholog of A. flavus NRRL 3357 : AFL2G_11268
4426	AN0367	1.97996	2.04046	0	0	Putative integral membrane protein; transcript repressed by light in developmentally competent mycelia
4527	AN8932	1.90739	1.94036	0	0	TIM-barrel enzyme family protein; ortholog of A. fumigatus Afu1g10110
4549	AN5414	2.05606	1.99993	0	0	Has domain(s) with predicted transferase activity, transferring hexosyl groups activity, role in carbohydrate metabolic process and membrane localization
4554	AN10016	2.04329	2.09465	0	0	Ortholog of A. fumigatus Af293 : Afu5g11710, A. niger CBS 513.88 : An18g03020, A. oryzae RIB40 : AO090120000289, A. flavus NRRL 3357 : AFL2G_08296 and A. niger ATCC 1015 : 187714-mRNA
4563	AN3299	1.98309	1.9587	0	0	Ortholog of A. fumigatus Af293 : Afu2g00590, A. niger CBS 513.88 : An07g01100, A. oryzae RIB40 : AO090103000485, A. flavus NRRL 3357 : AFL2G_11933 and A. niger ATCC 1015 : 40206-mRNA
4581	AN1378	1.99762	2.0506	0	0	Ortholog of A. niger CBS 513.88 : An08g00540, A. oryzae RIB40 : AO090005001622, A. flavus NRRL 3357 : AFL2G_01509, A. niger ATCC 1015 : 38647-mRNA and N. fischeri NRRL 181 : NFIA_016610
4604	AN2133	2.24878	2.22534	0	0	Putative uracil phosphoribosyltransferase
4613	AN6273	2.15947	2.15603	0	0	Ortholog(s) have intracellular localization
4649	AN12033	2.15872	2.18013	0	0	Has domain(s) with predicted catalytic activity
4653	AN7228	1.99108	1.96384	0	0	Has domain(s) with predicted NADP binding, flavin adenine dinucleotide binding, flavin-containing monooxygenase activity and role in oxidation-reduction process
4775	AN2002	2.04608	2.02381	0	0	Protein predicted to have a role in pheromone precursor processing
245	AN0666	2.20294	2.22577	0	0	Has domain(s) with predicted hydrolase activity and role in metabolic process
433	AN10123	2.10647	2.17066	0	0	Ortholog of A. nidulans FGSC A4 : AN2881, A. fumigatus Af293 : Afu1g13860, Afu3g11650, A. niger CBS 513.88 : An08g07010, An02g07440 and A. oryzae RIB40 : AO090003000577, AO090003000722
879	AN11148	2.21242	2.19213	0	0	Possible pseudogene
1141	AN12120	2.34103	2.27102	0	0	Has domain(s) with predicted 4 iron, 4 sulfur cluster binding, endonuclease activity, sequence-specific DNA binding transcription factor activity, zinc ion binding activity and role in regulation of transcription, DNA-dependent
1149	AN12150	2.18568	2.19543	0	0	0
1677	AN2326	2.0994	2.16553	0	0	Ortholog of A. fumigatus Af293 : Afu3g14650, A. niger CBS 513.88 : An09g01220, A. niger ATCC 1015 : 188883-mRNA, N. fischeri NRRL 181 : NFIA_062630 and A. terreus NIH2624 : ATEG_03523
2663	AN5088	2.27114	2.30561	0	0	Putative potassium-transporting ATPase with a predicted role in energy metabolism
2962	AN5940	2.23341	2.22247	0	0	Has domain(s) with predicted carbon-sulfur lyase activity and role in metabolic process
3211	AN6579	2.30995	2.25128	0	0	Ortholog of A. fumigatus Af293 : Afu6g04470, A. niger CBS 513.88 : An15g01120, A. oryzae RIB40 : AO090701000109, A. flavus NRRL 3357 : AFL2G_05756 and A. niger ATCC 1015 : 40387-mRNA
3318	AN6849	2.28013	2.33892	0	0	Has domain(s) with predicted protein dimerization activity, sequence-specific DNA binding, sequence-specific DNA binding transcription factor activity and role in regulation of transcription, DNA-dependent
3618	AN7828	2.26613	2.28212	0	0	Putative unsaturated rhamnogalacturonan hydrolase
3848	AN8550	2.2416	2.30246	0	0	Ortholog of A. fumigatus Af293 : Afu2g17920, A. niger CBS 513.88 : An02g13300, A. niger ATCC 1015 : 173481-mRNA, N. fischeri NRRL 181 : NFIA_093360 and A. terreus NIH2624 : ATEG_09035
3849	AN8551	2.24628	2.29393	0	0	Putative transferase with a predicted role in the pentose-phosphate shunt or xylulose metabolism
3980	AN8900	2.32068	2.37422	0	0	Ortholog of A. fumigatus Af293 : Afu7g01180, A. niger CBS 513.88 : An09g02270, A. niger ATCC 1015 : 189135-mRNA, N. fischeri NRRL 181 : NFIA_113900 and A. terreus NIH2624 : ATEG_08670
4103	AN9336	2.33706	2.32495	0	0	Has domain(s) with predicted role in transmembrane transport and integral to membrane localization
4309	AN1659	2.2958	2.32343	0	0	Putative amino acid transporter; transcript is induced by nitrate
4420	AN2157	2.30276	2.29719	0	0	Putative aspartic endopeptidase
4435	AN3402	2.41755	2.38184	0	0	Putative alpha-amylase with a predicted role in starch metabolism; transcriptionally induced by isomaltose in an amyR-dependent manner
4504	AN1291	2.25691	2.24981	0	0	Has domain(s) with predicted carbon-sulfur lyase activity and role in metabolic process
4515	AN6295	2.27864	2.23733	0	0	Has domain(s) with predicted role in regulation of transcription, DNA-dependent and nucleus localization
4605	AN11753	2.33698	2.35257	0	0	Has domain(s) with predicted sequence-specific DNA binding transcription factor activity, zinc ion binding activity, role in regulation of transcription, DNA-dependent and nucleus localization
4816	AN4657	2.31923	2.34522	0	0	Ortholog of A. nidulans FGSC A4 : AN7889, A. fumigatus Af293 : Afu1g00920, A. niger CBS 513.88 : An07g04250, An05g02120, An01g11840, An12g06960 and A. niger ATCC 1015 : 56472-mRNA
668	AN10600	2.37497	2.36447	0	0	Has domain(s) with predicted DNA binding, sequence-specific DNA binding transcription factor activity, zinc ion binding activity, role in regulation of transcription, DNA-dependent, transcription, DNA-dependent and nucleus localization
801	AN10916	2.46263	2.41017	0	0	Has domain(s) with predicted monooxygenase activity and role in oxidation-reduction process
904	AN11220	2.38853	2.38333	0	0	Putative cytochrome P450
1012	AN1169	2.46813	2.45879	0	0	0
1470	AN1839	2.4634	2.43333	0	0	Protein with homology to GPR1/FUN34/YaaH family members
1471	AN1840	2.38462	2.31293	0	0	Has domain(s) with predicted 3-oxoacyl-[acyl-carrier-protein] synthase activity and role in fatty acid biosynthetic process
1613	AN2158	2.32816	2.33885	0	0	Putative threonine dehydrogenase with a predicted role in glycine, serine, and threonine metabolism
1644	AN2251	2.45286	2.43915	0	0	Putative bestrophin-like protein; anion channel capable of transporting a wide range of organic anions across the plasma membrane; currents activated by elevated cytosolic Ca(2+)
1910	AN2994	2.4327	2.41973	0	0	Ortholog of A. niger CBS 513.88 : An02g12350, A. flavus NRRL 3357 : AFL2G_01318, A. niger ATCC 1015 : 52433-mRNA and A. terreus NIH2624 : ATEG_01608
2146	AN3742	2.45941	2.47048	0	0	Has domain(s) with predicted zinc ion binding activity
2310	AN4177	2.40578	2.40128	0	0	Has domain(s) with predicted catalytic activity, coenzyme binding, nucleotide binding activity and role in cellular metabolic process
3414	AN7156	2.39022	2.44866	0	0	Has domain(s) with predicted nucleotide binding, oxidoreductase activity and role in oxidation-reduction process
4229	AN1477	2.50879	2.5264	0	0	Putative beta-1,4-xylosidase
4295	AN1812	2.45792	2.48068	0	0	bZIP transcription factor; induced in response to amino acid starvation
4383	AN7811	2.46006	2.4163	0	0	Putative sterigmatocystin biosynthesis protein with a predicted role in sterigmatocystin/aflatoxin biosynthesis; member of the sterigmatocystin biosynthesis gene cluster; transcript repressed by nitrate
4415	AN8752	2.51939	2.45303	0	0	Ortholog of A. fumigatus Af293 : Afu6g02845, A. niger CBS 513.88 : An12g07700, A. flavus NRRL 3357 : AFL2G_08205, N. fischeri NRRL 181 : NFIA_049180 and A. terreus NIH2624 : ATEG_07166
4418	AN1693	2.39963	2.47567	0	0	Putative F-box protein
4454	AN0311	2.43415	2.46961	0	0	Ortholog of A. fumigatus Af293 : Afu1g02600, A. niger CBS 513.88 : An01g05600, A. oryzae RIB40 : AO090005000834, A. flavus NRRL 3357 : AFL2G_00815 and A. niger ATCC 1015 : 206019-mRNA
4577	AN2685	2.43266	2.49148	0	0	Ortholog of A. flavus NRRL 3357 : AFL2G_07450, A. niger ATCC 1015 : 184563-mRNA, A. terreus NIH2624 : ATEG_06110 and A. clavatus NRRL 1 : ACLA_017060
4580	AN1050	2.52855	2.60807	0	0	Putative 3-ketoacyl-CoA thiolase with a predicted role in fatty acid metabolism; protein is mislocalized in a pexG mutant
5033	AN3099	2.52309	2.471	0	0	0
58	AN0150	2.57244	2.52123	0	0	Polketide synthase; member of the monodictyphenone secondary metabolite biosynthesis gene cluster; required for the synthesis of the anthraquinone emodin, arugosins, monodictyphenone, and related compounds
320	AN0852	2.50499	2.56348	0	0	Has domain(s) with predicted integral to membrane localization
923	AN11280	2.46017	2.48445	0	0	0
1986	AN3199	2.54348	2.52644	0	0	Has domain(s) with predicted substrate-specific transmembrane transporter activity, role in transmembrane transport and integral to membrane localization
2924	AN5853	2.54924	2.55561	0	0	Has domain(s) with predicted transferase activity, transferring acyl groups other than amino-acyl groups activity and role in metabolic process
3730	AN8174	2.56669	2.50837	0	0	0
3933	AN8792	2.56846	2.49215	0	0	Has domain(s) with predicted catalytic activity and role in carbohydrate metabolic process
4267	AN0841	2.5891	2.57633	0	0	0
4363	AN11143	2.67894	2.62348	0	0	Putative glucoamylase with a predicted role in starch metabolism
4382	AN7710	2.62978	2.56535	0	0	Ortholog(s) have intracellular localization
4484	AN3220	2.6639	2.59847	0	0	Has domain(s) with predicted substrate-specific transmembrane transporter activity, role in transmembrane transport and integral to membrane localization
1676	AN2324	2.63423	2.63827	0	0	Has domain(s) with predicted DNA binding, sequence-specific DNA binding transcription factor activity, zinc ion binding activity, role in regulation of transcription, DNA-dependent, transcription, DNA-dependent and nucleus localization
2266	AN4047	2.71989	2.63705	0	0	Ortholog of A. fumigatus Af293 : Afu1g03880, A. niger CBS 513.88 : An01g02680, A. niger ATCC 1015 : 46775-mRNA, N. fischeri NRRL 181 : NFIA_020800 and A. terreus NIH2624 : ATEG_03821
2492	AN4627	2.66489	2.58714	0	0	0
2996	AN6030	2.67645	2.61205	0	0	Has domain(s) with predicted DNA binding, sequence-specific DNA binding transcription factor activity, zinc ion binding activity, role in regulation of transcription, DNA-dependent, transcription, DNA-dependent and nucleus localization
3389	AN7075	2.68752	2.70926	0	0	Has domain(s) with predicted UDP-N-acetylmuramate dehydrogenase activity, flavin adenine dinucleotide binding activity and role in oxidation-reduction process
4094	AN9292	2.66772	2.67925	0	0	Has domain(s) with predicted sequence-specific DNA binding transcription factor activity, zinc ion binding activity, role in regulation of transcription, DNA-dependent and nucleus localization
4298	AN10090	2.67201	2.66637	0	0	Ortholog of A. fumigatus Af293 : Afu1g04430, A. oryzae RIB40 : AO090003000908, A. flavus NRRL 3357 : AFL2G_02116, A. niger ATCC 1015 : 55463-mRNA and N. fischeri NRRL 181 : NFIA_020340
4440	AN2426	2.73332	2.68641	0	0	Histone H4.2, core histone protein; nearly identical to histone H4.1
4562	AN10789	2.7245	2.64961	0	0	Has domain(s) with predicted DNA binding, sequence-specific DNA binding transcription factor activity, zinc ion binding activity, role in regulation of transcription, DNA-dependent, transcription, DNA-dependent and nucleus localization
884	AN11156	2.68592	2.73112	0	0	0
890	AN11172	2.69954	2.65719	0	0	Has domain(s) with predicted nucleotide binding, oxidoreductase activity and role in oxidation-reduction process
2145	AN3741	2.69481	2.72269	0	0	Alcohol dehydrogenase II, has a predicted role in two-carbon compound metabolism
2271	AN4054	1.44372	1.48497	0	0	Putative dehydrogenase with a predicted role in metabolism or penicillin biosynthesis
2498	AN4649	2.69064	2.75035	0	0	Has domain(s) with predicted amino acid transmembrane transporter activity, role in amino acid transmembrane transport and integral to membrane localization
3407	AN7140	2.72168	2.72619	0	0	Ortholog of A. fumigatus Af293 : Afu4g13890, A. niger CBS 513.88 : An03g02300, An14g01500, An14g01470, A. oryzae RIB40 : AO090003000220, AO090020000699 and A. flavus NRRL 3357 : AFL2G_02758
3671	AN7996	2.75791	2.67529	0	0	Ortholog of A. fumigatus Af293 : Afu5g02540, A. niger CBS 513.88 : An02g10230, A. oryzae RIB40 : AO090102000369, A. flavus NRRL 3357 : AFL2G_09785 and A. niger ATCC 1015 : 37312-mRNA
4455	AN2629	2.75348	2.69487	0	0	Has domain(s) with predicted NADP binding, flavin adenine dinucleotide binding, flavin-containing monooxygenase activity and role in oxidation-reduction process
815	AN10959	2.77738	2.72564	0	0	Has domain(s) with predicted catalytic activity
816	AN10961	2.73628	2.80916	0	0	Has domain(s) with predicted DNA binding, sequence-specific DNA binding transcription factor activity, zinc ion binding activity, role in regulation of transcription, DNA-dependent, transcription, DNA-dependent and nucleus localization
3629	AN7866	2.75303	2.82344	0	0	Has domain(s) with predicted substrate-specific transmembrane transporter activity, role in transmembrane transport and integral to membrane localization
4670	AN6846	1.44065	1.44749	0	0	Has domain(s) with predicted sequence-specific DNA binding transcription factor activity, zinc ion binding activity, role in regulation of transcription, DNA-dependent and nucleus localization
1846	AN2853	1.4201	1.45328	0	0	Ortholog of A. fumigatus Af293 : Afu3g11955, A. niger CBS 513.88 : An02g07760, A. flavus NRRL 3357 : AFL2G_02257, A. niger ATCC 1015 : 47045-mRNA and N. fischeri NRRL 181 : NFIA_065350
1923	AN3021	2.78299	2.82267	0	0	Ortholog of A. niger CBS 513.88 : An16g02420, A. flavus NRRL 3357 : AFL2G_01264, A. niger ATCC 1015 : 41197-mRNA, N. fischeri NRRL 181 : NFIA_068210 and A. clavatus NRRL 1 : ACLA_036890
2501	AN4662	1.44923	1.42509	0	0	Ortholog of A. fumigatus Af293 : Afu5g08490, A. flavus NRRL 3357 : AFL2G_08215, A. niger ATCC 1015 : 179991-mRNA, N. fischeri NRRL 181 : NFIA_078790 and A. terreus NIH2624 : ATEG_05768
3307	AN6817	2.80033	2.82277	0	0	Predicted NAD-dependent oxidoreductase; expression upregulated after exposure to farnesol
4536	AN4810	1.43427	1.4321	0	0	Has domain(s) with predicted metallocarboxypeptidase activity and role in proteolysis
4575	AN11118	1.41974	1.44829	0	0	0
4583	AN2022	1.42471	1.45152	0	0	Putative heterokaryon incompatibility protein
4705	AN2936	1.44143	1.41177	0	0	Putative Class 2C alpha-mannosidase with a predicted role in mannose polymer metabolism
4802	AN6140	1.43439	1.43626	0	0	Putative phosphopantetheinyl transferase with a predicted role in transferring a 4'-phosphopantetheine prosthetic group to non-ribosomal peptide synthases; required for siderophore and penicillin biosynthesis and conidial pigmentation
910	AN1123	1.42096	1.43246	0	0	Has domain(s) with predicted DNA binding, zinc ion binding activity, role in transcription, DNA-dependent and nucleus localization
4303	AN2528	1.41316	1.44357	0	0	Protein with rhamnogalacturonan acetylesterase activity, involved in degradation of pectin
602	AN1048	1.42661	1.40162	0	0	Ortholog of A. fumigatus Af293 : Afu1g12630, A. oryzae RIB40 : AO090113000130, A. flavus NRRL 3357 : AFL2G_08608, A. niger ATCC 1015 : 176015-mRNA and N. fischeri NRRL 181 : NFIA_012920

## Sheet: C6
Original row	GeneName	WT_12	WT_24	AtmA_12	AtmA_24	Asp
3732	AN8176	0	0	-0.246343	-0.243576	Has domain(s) with predicted structural constituent of ribosome activity, role in translation and ribosome localization
5243	AN8216	0	0	-0.403817	-0.402163	Putative nucleoside diphosphate kinase with a predicted role in phospholipid metabolism; required for normal hyphal growth and conidiation; mutants display increased hyphal cell lysis; transcript upregulated in response to camptothecin
5413	AN9149	0	0	-0.708734	-0.710289	Ortholog of A. fumigatus Af293 : Afu7g01840, A. niger CBS 513.88 : An12g00800, A. oryzae RIB40 : AO090038000561, A. flavus NRRL 3357 : AFL2G_07889 and A. niger ATCC 1015 : 56985-mRNA
487	AN1023	-0.0995643	-0.102625	0	0	Protein that plays a role in sensitivity to DNA-damaging agents
577	AN10411	0	0	-0.382466	-0.387611	Ortholog of A. fumigatus Af293 : Afu3g05670, A. niger CBS 513.88 : An11g10960, A. oryzae RIB40 : AO090020000037, A. flavus NRRL 3357 : AFL2G_11234 and A. niger ATCC 1015 : 39523-mRNA
690	AN10661	0	0	-0.685651	-0.665661	Has domain(s) with predicted hydrolase activity and role in nucleotide catabolic process
718	AN10720	0	0	-0.559696	-0.565452	Has domain(s) with predicted role in transmembrane transport and integral to membrane localization
1529	AN1959	0	0	-0.182468	-0.18535	Nuclear protein involved in spore formation and trehalose accumulation; potential transcription-activating domain; mutants have low spore viability; two overlapping transcripts; VosA-VelB form a dimeric complex in hyphae grown in the dark
1604	AN2129	0	0	-0.478948	-0.490697	Subunit 5 of the COP9 signalosome (CSN) responsible for cleaving the ubiquitin-like protein Nedd8 from cullin-RING E3 ubiquitin ligases; required for normal cleistothecia development; mutants impaired in secondary metabolism
1776	AN2612	0	0	-1.03097	-1.00621	Putative beta-glucosidase with a predicted role in degradation of glucans
2460	AN4552	0	0	-0.774249	-0.756194	Ortholog of Ku80; 80 kDa subunit of Ku70/Ku80 complex involved in non-homologous double-stranded break repair
2581	AN4880	0	0	-0.814014	-0.80036	Ortholog(s) have cytoplasm localization
2774	AN5473	0	0	-0.607122	-0.588802	#N/A
2999	AN6037	0	0	-1.23132	-1.20904	Putative glucose-6-phosphate isomerase with a predicted role in gluconeogenesis and glycolysis; mutant defective in hyphal polarity and conidiation
3010	AN6056	0	0	-0.267354	-0.260651	0
3085	AN6233	-0.14743	-0.146256	0	0	Has domain(s) with predicted heat shock protein binding, unfolded protein binding activity and role in protein folding
3179	AN6512	0	0	-0.966991	-0.981141	Has domain(s) with predicted ATP binding, ATPase activity
3338	AN6914	0	0	-0.859193	-0.839416	Has domain(s) with predicted calcium ion binding activity
3381	AN7044	0	0	-1.20959	-1.19196	Putative histidinol-phosphatase with a predicted role in histidine metabolism
3387	AN7061	0	0	-1.59012	-1.62877	Has domain(s) with predicted DNA binding, sequence-specific DNA binding transcription factor activity, zinc ion binding activity, role in regulation of transcription, DNA-dependent, transcription, DNA-dependent and nucleus localization
3478	AN7376	0	0	-0.905482	-0.905995	Has domain(s) with predicted sequence-specific DNA binding transcription factor activity, zinc ion binding activity, role in regulation of transcription, DNA-dependent and nucleus localization
3534	AN7566	-0.116159	-0.117805	0	0	Has domain(s) with predicted exonuclease activity, nucleic acid binding activity and intracellular localization
3642	AN7899	0	0	-3.27992	-3.23406	Ortholog of A. niger CBS 513.88 : An03g01810, A. oryzae RIB40 : AO090701000829, AO090010000403, A. flavus NRRL 3357 : AFL2G_06391, AFL2G_11575 and A. niger ATCC 1015 : 45721-mRNA
3832	AN8479	0	0	-2.06546	-2.03503	Has domain(s) with predicted RNA binding, RNA-directed DNA polymerase activity and role in RNA-dependent DNA replication
4128	AN9405	-0.164561	-0.162944	0	0	Ortholog(s) have mitochondrial outer membrane localization
5244	AN6931	0	0	-2.35682	-2.28658	Has domain(s) with predicted nucleotide binding, oxidoreductase activity and role in oxidation-reduction process
69	AN0198	0	0	-1.36941	-1.37865	Ortholog of A. fumigatus Af293 : Afu5g14750, A. niger CBS 513.88 : An14g07220, A. niger ATCC 1015 : 49486-mRNA, N. fischeri NRRL 181 : NFIA_072230 and A. terreus NIH2624 : ATEG_03645
205	AN0561	0	0	-1.01576	-1.01528	Ortholog(s) have mitochondrion localization
675	AN10610	-0.248736	-0.247818	0	0	Ortholog(s) have protein binding, bridging activity, role in protein import into peroxisome matrix, docking and peroxisomal membrane localization
990	AN11584	0	0	-4.61243	-4.64768	0
1135	AN12103	0	0	-2.60334	-2.67776	0
1607	AN2137	-0.22692	-0.230357	0	0	Has domain(s) with predicted protein kinase binding activity, role in regulation of G2/M transition of mitotic cell cycle, regulation of cyclin-dependent protein kinase activity and nucleus localization
2342	AN4259	-0.200167	-0.201343	0	0	Ortholog of A. fumigatus Af293 : Afu7g03980, A. oryzae RIB40 : AO090026000816, A. flavus NRRL 3357 : AFL2G_06502, A. niger ATCC 1015 : 54781-mRNA and N. fischeri NRRL 181 : NFIA_024940
2405	AN4422	-0.255188	-0.259219	0	0	Putative aspartic-type endopeptidase; predicted glycosylphosphatidylinositol (GPI)-anchored protein
3204	AN6566	-0.261998	-0.262753	0	0	Ortholog(s) have calcium-dependent protein serine/threonine phosphatase activity
3639	AN7894	0	0	-4.08644	-4.16026	0
3922	AN8766	-0.267553	-0.268895	0	0	Ortholog of A. fumigatus Af293 : Afu6g02930, A. flavus NRRL 3357 : AFL2G_06528, A. niger ATCC 1015 : 201959-mRNA, N. fischeri NRRL 181 : NFIA_049260 and A. terreus NIH2624 : ATEG_07157
5193	AN0161	-0.282035	-0.275958	0	0	Ortholog of A. fumigatus Af293 : Afu5g11400, A. niger CBS 513.88 : An18g04570, A. oryzae RIB40 : AO090026000698, A. niger ATCC 1015 : 42900-mRNA and N. fischeri NRRL 181 : NFIA_075860
5231	AN2735	-0.316419	-0.316795	0	0	Ortholog of A. fumigatus Af293 : Afu1g05070, A. niger CBS 513.88 : An01g04230, A. oryzae RIB40 : AO090003000804, A. flavus NRRL 3357 : AFL2G_02215 and A. niger ATCC 1015 : 55437-mRNA
291	AN0782	-0.323336	-0.326997	0	0	Has domain(s) with predicted metal ion transmembrane transporter activity, role in metal ion transport, transmembrane transport and membrane localization
438	AN10134	-0.332352	-0.32703	0	0	Ortholog(s) have S-adenosylmethionine-dependent methyltransferase activity and cytoplasm localization
1351	AN1531	-0.310416	-0.314635	0	0	Ortholog of A. fumigatus Af293 : Afu8g05400, A. niger CBS 513.88 : An16g07340, A. flavus NRRL 3357 : AFL2G_00605, A. niger ATCC 1015 : 214562-mRNA and N. fischeri NRRL 181 : NFIA_098140
1875	AN2926	-0.334421	-0.32972	0	0	Putative 60S ribosomal protein; transcript repressed by light in developmentally competent mycelia
1918	AN3010	-0.396501	-0.39038	-0.706761	-0.711843	Ortholog(s) have tRNA (guanine) methyltransferase activity, role in tRNA methylation and cytoplasm, nucleus localization
2173	AN3812	-0.344932	-0.334585	0	0	Ortholog(s) have role in U1 snRNA 3'-end processing, U4 snRNA 3'-end processing and U5 snRNA 3'-end processing, more
2223	AN3941	-0.344867	-0.339698	0	0	Protein tyrosine phosphatase involved in cell cycle control; required for progression through G2; homolog of S. pombe cdc25
2358	AN4297	-0.371802	-0.382783	0	0	Has domain(s) with predicted 4 iron, 4 sulfur cluster binding, NADH dehydrogenase (ubiquinone) activity, quinone binding activity and role in oxidation-reduction process
2521	AN4725	-0.381927	-0.373094	0	0	Has domain(s) with predicted nucleic acid binding, zinc ion binding activity and intracellular localization
2590	AN4897	-0.348119	-0.357353	0	0	Ortholog of A. fumigatus Af293 : Afu3g10960, A. niger CBS 513.88 : An02g06660, A. oryzae RIB40 : AO090003000648, A. flavus NRRL 3357 : AFL2G_02358 and A. niger ATCC 1015 : 52274-mRNA
2695	AN5185	-0.371272	-0.371284	0	0	Ortholog of A. fumigatus Af293 : Afu1g07150, A. niger CBS 513.88 : An07g09700, A. oryzae RIB40 : AO090012000967, A. flavus NRRL 3357 : AFL2G_03831 and A. niger ATCC 1015 : 209292-mRNA
2739	AN5347	-0.399169	-0.40634	0	0	Has domain(s) with predicted cation transmembrane transporter activity, role in cation transport, transmembrane transport and integral to membrane localization
2864	AN5715	-0.345468	-0.347826	0	0	Putative 40s ribosomal protein S26; ortholog of S. cerevisiae Rps26Bp which has role in rRNA export from nucleus; expression reduced after exposure to farnesol
3066	AN6190	-0.316431	-0.323862	0	0	Ortholog of A. fumigatus Af293 : Afu2g11710, A. oryzae RIB40 : AO090026000477, A. flavus NRRL 3357 : AFL2G_06803, A. niger ATCC 1015 : 175222-mRNA and N. fischeri NRRL 181 : NFIA_086950
3355	AN6972	-0.319606	-0.329342	0	0	Has domain(s) with predicted binding activity
5102	AN5195	-0.345904	-0.335922	0	0	Ortholog(s) have role in ER to Golgi vesicle-mediated transport, ascospore formation, axial cellular bud site selection and ER to Golgi transport vesicle, endoplasmic reticulum membrane localization
5160	AN11162	-0.396439	-0.386664	0	0	Ortholog of A. oryzae RIB40 : AO090311000002, A. flavus NRRL 3357 : AFL2G_12486, A. niger ATCC 1015 : 54433-mRNA, A. terreus NIH2624 : ATEG_01887 and A. clavatus NRRL 1 : ACLA_064950
5282	AN2090	-0.369506	-0.370373	0	0	Ortholog(s) have cytoplasm localization
224	AN0624	-0.432909	-0.428398	0	0	Ortholog(s) have cytoplasm, nucleus localization
237	AN0651	-0.432651	-0.421696	0	0	Alpha subunit of a heterotrimeric G protein composed of FadA, SfaD, GpgA and involved in regulation of proliferation and conidiophore development; mutant produces increased amounts of extracellular proteinase during carbon starvation
641	AN10558	-0.463267	-0.461262	0	0	Ortholog of A. fumigatus Af293 : Afu4g07280/sok1, A. niger CBS 513.88 : An04g01670, A. oryzae RIB40 : AO090023000845, A. flavus NRRL 3357 : AFL2G_04657 and A. niger ATCC 1015 : 190329-mRNA
1086	AN11929	-0.424745	-0.43806	0	0	Ortholog(s) have role in rRNA processing, ribosomal small subunit assembly and CURI complex, UTP-C complex localization
1420	AN1697	-0.374281	-0.382142	0	0	Ortholog(s) have role in cellular response to drug
1445	AN1775	-0.42904	-0.433825	0	0	Ortholog(s) have GPI-anchor transamidase activity, role in attachment of GPI anchor to protein and GPI-anchor transamidase complex localization
1593	AN2103	-0.369695	-0.377714	0	0	Ortholog(s) have role in carbon utilization, regulation of gluconeogenesis and mitochondrial intermembrane space localization
1882	AN2935	-0.49359	-0.496542	0	0	Ortholog of A. fumigatus Af293 : Afu3g08190, A. oryzae RIB40 : AO090005001459, A. flavus NRRL 3357 : AFL2G_01362, A. niger ATCC 1015 : 37409-mRNA and N. fischeri NRRL 181 : NFIA_068950
2006	AN3260	-0.435207	-0.433301	0	0	#N/A
2268	AN4049	-0.407507	-0.408652	0	0	Predicted glycosylphosphatidylinositol (GPI)-anchored protein
3602	AN7766	-0.497338	-0.498068	0	0	Ortholog of S. cerevisiae : YDR090C
3738	AN8191	-0.445864	-0.450267	0	0	Has domain(s) with predicted translation initiation factor activity, role in translational initiation and cytoplasm localization
4032	AN9071	-0.445695	-0.44776	0	0	Ortholog of A. fumigatus Af293 : Afu7g02520, A. niger CBS 513.88 : An12g00050, A. flavus NRRL 3357 : AFL2G_07950, A. niger ATCC 1015 : 54436-mRNA and N. fischeri NRRL 181 : NFIA_115250
4514	AN5939	-0.497555	-0.488596	0	0	Putative 5'-nucleotidase with a predicted role in nucleotide salvage pathways; predicted glycosylphosphatidylinositol (GPI)-anchored protein
5150	AN7741	-0.479943	-0.488994	0	0	Has domain(s) with predicted role in intracellular protein transport, vesicle-mediated transport and clathrin adaptor complex, clathrin coat of coated pit localization
5275	AN7301	-0.536213	-0.537804	0	0	Putative glucosyltransferase; ortholog of S. cerevisiae Alg8p; expression reduced after exposure to farnesol
5342	AN2262	-0.484231	-0.496983	0	0	Ortholog(s) have role in cellular response to oxidative stress, response to osmotic stress, ribosomal small subunit biogenesis, ribosomal small subunit export from nucleus
498	AN10248	-0.572952	-0.57509	0	0	Ortholog(s) have electron carrier activity, iron ion binding, zinc ion binding activity, role in peptidyl-diphthamide biosynthetic process from peptidyl-histidine, tRNA wobble uridine modification and cytoplasm, nucleus localization
1332	AN1458	-0.533568	-0.523446	0	0	Ortholog of A. fumigatus Af293 : Afu8g04490, A. niger CBS 513.88 : An16g08500, A. oryzae RIB40 : AO090023000337, A. flavus NRRL 3357 : AFL2G_04189 and A. niger ATCC 1015 : 45504-mRNA
1494	AN1880	-0.571982	-0.554302	0	0	Ortholog of A. fumigatus Af293 : Afu2g04350, A. niger CBS 513.88 : An11g03040, A. oryzae RIB40 : AO090003000221, A. flavus NRRL 3357 : AFL2G_02757 and A. niger ATCC 1015 : 199211-mRNA
1700	AN2396	-0.529423	-0.541635	0	0	Has domain(s) with predicted NAD binding, oxidoreductase activity, acting on the aldehyde or oxo group of donors, NAD or NADP as acceptor activity and role in cellular amino acid metabolic process, oxidation-reduction process
1816	AN2747	-0.579807	-0.56466	0	0	Ortholog(s) have DNA-directed RNA polymerase activity, RNA-directed RNA polymerase activity and role in tRNA transcription from RNA polymerase III promoter, transcription from RNA polymerase II promoter
2065	AN3497	-0.532893	-0.53777	0	0	Putative cytochrome P450
2362	AN4311	-0.595103	-0.610192	0	0	Ortholog of A. fumigatus Af293 : Afu4g06030, A. niger CBS 513.88 : An04g00250, A. oryzae RIB40 : AO090023000993, A. flavus NRRL 3357 : AFL2G_04797 and A. niger ATCC 1015 : 44344-mRNA
2364	AN4320	-0.529273	-0.544318	0	0	Has domain(s) with predicted role in chromatin remodeling and nuclear chromosome localization
2467	AN4560	-0.640538	-0.621095	0	0	Putative 60s ribosomal protein; ortholog of S. cerevisiae Rlp24p; expression reduced after exposure to farnesol
2669	AN5107	-0.604748	-0.594414	0	0	Ortholog of A. fumigatus Af293 : Afu1g07670, A. niger CBS 513.88 : An07g10320, A. oryzae RIB40 : AO090012001019, A. flavus NRRL 3357 : AFL2G_03877 and A. niger ATCC 1015 : 53121-mRNA
2860	AN5701	-0.596516	-0.592308	0	0	Putative 3-deoxy-D-arabino-heptulosonate 7-phosphate synthase with a predicted role in aromatic amino acid biosynthesis; feedback-inhibited by tyrosine
3564	AN7674	-0.633556	-0.646601	0	0	Ortholog(s) have role in ribosomal large subunit biogenesis and nucleolus, preribosome, large subunit precursor localization
3902	AN8711	-0.68049	-0.664191	0	0	Ortholog of A. niger CBS 513.88 : An12g07890, A. niger ATCC 1015 : 42149-mRNA, N. fischeri NRRL 181 : NFIA_048790, A. clavatus NRRL 1 : ACLA_097960 and A. fumigatus A1163 : AFUB_095830
3956	AN8850	-0.661708	-0.660166	0	0	Ortholog of A. fumigatus Af293 : Afu5g05720, A. niger CBS 513.88 : An17g02160, A. niger ATCC 1015 : 192427-mRNA, N. fischeri NRRL 181 : NFIA_037390 and A. clavatus NRRL 1 : ACLA_009000
4005	AN8990	-0.672188	-0.675849	0	0	Has domain(s) with predicted amino acid transmembrane transporter activity, role in amino acid transmembrane transport and integral to membrane localization
4021	AN9035	-0.641549	-0.651899	0	0	Putative alpha-galactosidase with a predicted role in galactose and galactitol metabolism and in degradation of mannans
4156	AN9492	-0.679234	-0.672416	0	0	C2H2 zinc-finger transcription factor involved in regulation of acetamide catabolism; regulates amdS transcription
4477	AN8966	-0.673195	-0.665012	0	0	Has domain(s) with predicted neurotransmitter:sodium symporter activity, role in neurotransmitter transport and integral to membrane localization
5125	AN1489	-0.6171	-0.618499	0	0	Has domain(s) with predicted role in transmembrane transport and integral to membrane localization
5353	AN11773	-0.660558	-0.67015	0	0	Ortholog(s) have 3'-5'-exoribonuclease activity
5369	AN4298	-0.613053	-0.602264	0	0	Ortholog(s) have role in endonucleolytic cleavage in 5'-ETS of tricistronic rRNA transcript (SSU-rRNA, 5.8S rRNA and LSU-rRNA), more
5498	AN4581	-0.59942	-0.605814	0	0	Has domain(s) with predicted binding activity and role in RNA metabolic process
5525	AN4021	-0.744147	-0.728797	0	0	Has domain(s) with predicted DNA binding, zinc ion binding activity and intracellular localization
5558	AN0944	-0.655807	-0.663358	0	0	Putative ATP-dependent RNA helicase; transcript repressed by nitrogen limitation
5654	AN3430	-0.673265	-0.665895	0	0	Ortholog of A. fumigatus Af293 : Afu3g05790, A. niger CBS 513.88 : An11g10810, A. oryzae RIB40 : AO090020000047, A. flavus NRRL 3357 : AFL2G_11224 and N. fischeri NRRL 181 : NFIA_071430
33	AN0081	-0.743115	-0.746831	0	0	Beta subunit of a heterotrimeric G protein composed of FadA, SfaD, GpgA and involved in regulation of proliferation and conidiophore development; mutant produces increased amounts of extracellular proteinase during carbon starvation
65	AN0168	-0.632397	-0.62614	0	0	Ortholog of A. fumigatus Af293 : Afu5g11330, A. niger CBS 513.88 : An01g02510, A. oryzae RIB40 : AO090026000707, A. niger ATCC 1015 : 55476-mRNA and N. fischeri NRRL 181 : NFIA_075940
161	AN0414	-0.649912	-0.633131	0	0	Ortholog of A. fumigatus Af293 : Afu1g04920, A. niger CBS 513.88 : An01g03970, A. oryzae RIB40 : AO090003000844, A. flavus NRRL 3357 : AFL2G_02174 and A. niger ATCC 1015 : 119363-mRNA
300	AN0805	-0.604211	-0.621935	0	0	Ortholog of A. fumigatus Af293 : Afu1g14640, A. niger CBS 513.88 : An01g12640, A. oryzae RIB40 : AO090003000485, A. flavus NRRL 3357 : AFL2G_02506 and A. niger ATCC 1015 : 35545-mRNA
421	AN10097	-0.756409	-0.756044	0	0	Putative ammonium transporter-like protein; null has wild-type level of ammonium uptake; mepC transcript regulated by AreA
461	AN10179	-0.605833	-0.607782	0	0	Ortholog of A. fumigatus Af293 : Afu1g09650, A. oryzae RIB40 : AO090012000878, A. niger ATCC 1015 : 38576-mRNA, A. clavatus NRRL 1 : ACLA_025850 and A. fumigatus A1163 : AFUB_009100
746	AN10784	-0.646969	-0.659689	0	0	0
1024	AN1172	-0.698639	-0.700158	0	0	Has domain(s) with predicted nucleic acid binding activity and intracellular localization
1179	AN12241	-0.649053	-0.637775	0	0	Ortholog of A. niger CBS 513.88 : An12g08040 and A. niger ATCC 1015 : 42139-mRNA
1522	AN1943	-0.774658	-0.788581	0	0	Ortholog of A. fumigatus Af293 : Afu6g07850, A. niger CBS 513.88 : An11g02630, A. oryzae RIB40 : AO090003000154, A. flavus NRRL 3357 : AFL2G_02807 and N. fischeri NRRL 181 : NFIA_053520
1689	AN2354	-0.810208	-0.833686	0	0	Has domain(s) with predicted sequence-specific DNA binding transcription factor activity, zinc ion binding activity, role in regulation of transcription, DNA-dependent and nucleus localization
2093	AN3596	-0.797247	-0.786298	0	0	Has domain(s) with predicted FMN binding, flavin reductase activity and role in oxidation-reduction process
2403	AN4417	-0.864683	-0.844641	0	0	Putative transmembrane-containing nuclear pore complex protein with homology to Saccharomyces cerevisiae Ndc1p; synthetically lethal with null mutations in nup84, nup120 or nup133
2407	AN4425	-0.683983	-0.675459	0	0	Has domain(s) with predicted endodeoxyribonuclease activity, producing 5'-phosphomonoesters activity
2448	AN4518	-0.715688	-0.696646	0	0	Ortholog(s) have Seh1-associated complex, extrinsic to fungal-type vacuolar membrane, ribosome localization
2736	AN5337	-0.749009	-0.73348	0	0	Ortholog of A. fumigatus Af293 : Afu6g14290, A. niger CBS 513.88 : An08g08040, A. oryzae RIB40 : AO090103000454.1, A. niger ATCC 1015 : 47399-mRNA and N. fischeri NRRL 181 : NFIA_060170
2743	AN5356	-0.71869	-0.711114	0	0	Putative carnitine transporter; transcriptional induction in response to acetate is mediated by FacB; transcriptional induction in response to long-chain fatty acids is mediated by FarA
3083	AN6231	-0.792786	-0.77887	0	0	Tryptophan synthase involved in tryptophan biosynthesis; transcription is regulated by the cross-pathway control of amino acid biosynthesis; repressed by starvation-induced autophagy
3107	AN6279	-0.920736	-0.912935	0	0	Carnitine acetyltransferase, required for utilization of acetate and fatty acids; transcription induction in response to acetate mediated by FacB; transcription induction in response to long-chain fatty acids mediated by FarA
3192	AN6540	-0.823902	-0.809454	0	0	Ortholog of A. fumigatus Af293 : Afu6g04720, A. niger CBS 513.88 : An15g00580, A. oryzae RIB40 : AO090701000067, A. flavus NRRL 3357 : AFL2G_05719 and A. niger ATCC 1015 : 130572-mRNA
3375	AN7021	-0.909883	-0.915989	0	0	0
3475	AN7373	-0.772565	-0.752059	0	0	Has domain(s) with predicted transporter activity, role in transmembrane transport and membrane localization
4556	AN9378	-0.893587	-0.868133	0	0	Has domain(s) with predicted nucleotide binding, oxidoreductase activity and role in oxidation-reduction process
5233	AN6241	-0.940811	-0.959066	0	0	Ortholog of A. fumigatus Af293 : Afu2g13160, A. niger CBS 513.88 : An02g01890, A. oryzae RIB40 : AO090026000276, A. flavus NRRL 3357 : AFL2G_06977 and A. niger ATCC 1015 : 52140-mRNA
5319	AN3458	-0.768052	-0.775739	0	0	Ortholog(s) have structural constituent of ribosome activity and mitochondrial large ribosomal subunit localization
5579	AN0059	-0.770943	-0.759746	0	0	Has domain(s) with predicted heat shock protein binding, unfolded protein binding activity and role in protein folding
5600	AN10526	-0.850377	-0.853949	0	0	Arginine methyltransferase
5778	AN4000	-0.787527	-0.780912	0	0	Protein with similarity to poly(A)-binding proteins; overexpression results in increased brlA expression and asexual development; expression reduced after exposure to farnesol
5801	AN10489	-0.854614	-0.861362	0	0	FKBP-type peptidyl-prolyl cis-trans isomerase; expression reduced after exposure to farnesol
11	AN0031	-0.809731	-0.826458	0	0	0
22	AN0056	-0.878503	-0.863085	0	0	Ortholog(s) have ubiquitin protein ligase binding activity, role in ubiquitin-dependent endocytosis and clathrin-coated vesicle, cytoplasm localization
935	AN11359	-0.867275	-0.886253	0	0	0
1041	AN11768	-1.00608	-1.03432	0	0	0
1314	AN1424	-0.930638	-0.944568	0	0	Ortholog of A. fumigatus Af293 : Afu8g04140, A. niger CBS 513.88 : An16g08950, A. oryzae RIB40 : AO090103000029, A. niger ATCC 1015 : 214466-mRNA and N. fischeri NRRL 181 : NFIA_096850
1645	AN2252	-1.00564	-1.01517	0	0	Ortholog of A. niger CBS 513.88 : An17g01010, A. oryzae RIB40 : AO090701000198, A. flavus NRRL 3357 : AFL2G_05846, N. fischeri NRRL 181 : NFIA_036460 and A. terreus NIH2624 : ATEG_09359
1757	AN2575	-0.88864	-0.87234	0	0	Ortholog of A. niger ATCC 1015 : 180563-mRNA and A. terreus NIH2624 : ATEG_07622
1994	AN3217	-1.10368	-1.08078	0	0	Has domain(s) with predicted DNA binding, sequence-specific DNA binding transcription factor activity, zinc ion binding activity, role in regulation of transcription, DNA-dependent, transcription, DNA-dependent and nucleus localization
2016	AN3285	-1.00635	-1.00002	0	0	Ortholog of A. fumigatus Af293 : Afu4g01270, N. fischeri NRRL 181 : NFIA_044020 and A. fumigatus A1163 : AFUB_101760
2630	AN4994	-1.04658	-1.06162	0	0	Ortholog of A. niger CBS 513.88 : An16g03620, A. oryzae RIB40 : AO090003000512, N. fischeri NRRL 181 : NFIA_067360 and A. clavatus NRRL 1 : ACLA_037770
3099	AN6265	-1.06691	-1.07173	0	0	Ortholog(s) have role in endonucleolytic cleavage in 5'-ETS of tricistronic rRNA transcript (SSU-rRNA, 5.8S rRNA and LSU-rRNA), more
3256	AN6697	-1.09765	-1.09243	0	0	Putative Sun-family protein
3696	AN8075	-1.05246	-1.08584	0	0	Putative deoxyhypusine synthase with a predicted role in arginine metabolism
3948	AN8832	-0.990375	-0.967623	0	0	Ortholog(s) have aminoacyl-tRNA hydrolase activity, role in mitochondrial translation and mitochondrion localization
4014	AN9021	-1.09195	-1.10828	0	0	Ortholog of A. fumigatus Af293 : Afu1g16070, Afu5g14980, A. flavus NRRL 3357 : AFL2G_05025 and A. fumigatus A1163 : AFUB_079090, AFUB_096670
5434	AN2897	-1.13459	-1.12371	0	0	Ortholog of A. fumigatus Af293 : Afu3g11470, A. niger CBS 513.88 : An02g07310, A. oryzae RIB40 : AO090003000702, A. flavus NRRL 3357 : AFL2G_02308 and A. niger ATCC 1015 : 215040-mRNA
5564	AN9125	-1.15682	-1.17965	0	0	Has domain(s) with predicted DNA binding, DNA-directed RNA polymerase activity and role in transcription, DNA-dependent
5666	AN8822	-1.01765	-1.01498	0	0	Has domain(s) with predicted NAD binding, hydrolase activity, oxidoreductase activity, acting on the aldehyde or oxo group of donors, NAD or NADP as acceptor activity
5777	AN6266	-1.13062	-1.09843	0	0	Has domain(s) with predicted role in ribosome biogenesis and nucleus localization
146	AN0386	-1.15716	-1.1423	0	0	Ortholog of A. nidulans FGSC A4 : AN5371, A. fumigatus Af293 : Afu1g01610, A. niger CBS 513.88 : An04g08650, A. oryzae RIB40 : AO090113000157 and A. flavus NRRL 3357 : AFL2G_08633, AFL2G_08652
869	AN11116	-1.05959	-1.06948	0	0	Has domain(s) with predicted role in transmembrane transport and integral to membrane localization
1016	AN11699	-1.12869	-1.1158	0	0	Ortholog(s) have nucleus, ribosome localization
1783	AN2643	-1.13198	-1.16181	0	0	Has domain(s) with predicted role in transmembrane transport and integral to membrane localization
1889	AN2950	-1.13873	-1.16141	0	0	0
2207	AN3888	-1.23363	-1.2561	0	0	Ortholog(s) have basic amino acid transmembrane transporter activity, role in basic amino acid transport, transmembrane transport and fungal-type vacuole membrane localization
2593	AN4909	-1.17213	-1.15113	0	0	0
2930	AN5865	-1.18992	-1.18161	0	0	Putative GTP-binding protein; S. cerevisiae ortholog Nog1p has role in ribosomal subunit export from nucleus, ribosomal large subunit biogenesis and rRNA processing; expression reduced after exposure to farnesol
5315	AN10133	-1.23381	-1.24003	-0.686698	-0.683177	Ortholog of A. fumigatus Af293 : Afu1g15380, A. niger CBS 513.88 : An01g13650, A. flavus NRRL 3357 : AFL2G_01114, A. niger ATCC 1015 : 35478-mRNA and N. fischeri NRRL 181 : NFIA_010050
6177	AN8754	-1.26287	-1.27022	0	0	Putative asparagine synthase with a predicted role in asparagine metabolism
76	AN0216	-1.35341	-1.33631	0	0	Has domain(s) with predicted nucleotide binding, oxidoreductase activity and role in oxidation-reduction process
767	AN10831	-1.30549	-1.30322	0	0	#N/A
839	AN11036	-1.30125	-1.30177	0	0	Ortholog of A. fumigatus Af293 : Afu1g02450, Afu4g04140, A. niger CBS 513.88 : An03g00240, A. oryzae RIB40 : AO090023000392, A. flavus NRRL 3357 : AFL2G_02648 and A. niger ATCC 1015 : 194417-mRNA
1245	AN1261	-1.28391	-1.30896	0	0	Protein of unknown function; transcript is induced by nitrate
3762	AN8254	-1.40975	-1.43196	0	0	Putative snoRNP complex protein; ortholog of S. cerevisiae Nop10p; expression reduced after exposure to farnesol
5682	AN11685	-1.4134	-1.40665	-0.764184	-0.778448	0
5771	AN1026	-1.43028	-1.41887	0	0	Ortholog of A. fumigatus Af293 : Afu1g12670, A. niger CBS 513.88 : An08g05420, A. oryzae RIB40 : AO090012000717, A. niger ATCC 1015 : 175597-mRNA and N. fischeri NRRL 181 : NFIA_012880
6019	AN8247	-1.43307	-1.47615	0	0	Ortholog(s) have role in maturation of 5.8S rRNA from tricistronic rRNA transcript (SSU-rRNA, 5.8S rRNA, LSU-rRNA), maturation of LSU-rRNA from tricistronic rRNA transcript (SSU-rRNA, 5.8S rRNA, LSU-rRNA)
937	AN11361	-1.44424	-1.45116	0	0	#N/A
2755	AN5427	-1.49102	-1.48847	0	0	Has domain(s) with predicted chromate transmembrane transporter activity and role in chromate transport
2782	AN5503	-1.52475	-1.51517	0	0	0
3278	AN6739	-1.53601	-1.48968	0	0	Has domain(s) with predicted oxidoreductase activity and role in oxidation-reduction process
717	AN1072	-1.52736	-1.54959	0	0	0
844	AN11048	-1.52324	-1.53703	0	0	Predicted glycosylphosphatidylinositol (GPI)-anchored protein
1457	AN1808	-1.60741	-1.59121	0	0	Has domain(s) with predicted oxidoreductase activity and role in oxidation-reduction process
1244	AN1258	-1.62898	-1.63251	0	0	Ortholog of A. fumigatus Af293 : Afu1g10210, A. niger CBS 513.88 : An08g02080, A. oryzae RIB40 : AO090038000405, A. flavus NRRL 3357 : AFL2G_07748 and A. niger ATCC 1015 : 208336-mRNA

## Sheet: AspGD
Feature name	Description
AN6806
AN6572	Ortholog(s) have role in aerobic respiration, ubiquinone biosynthetic process and extrinsic to mitochondrial inner membrane, mitochondrial matrix localization
AN6353	Ortholog of A. fumigatus Af293 : Afu3g07750, A. niger ATCC 1015 : 37483-mRNA, N. fischeri NRRL 181 : NFIA_069400, A. clavatus NRRL 1 : ACLA_035710 and A. fumigatus A1163 : AFUB_041350
AN6345	Ortholog(s) have role in protein targeting to vacuole and cytoplasm localization
AN5991	Putative peroxisomal protein (peroxin) with a role in fatty acid utilization; required for growth on long chain fatty acids
AN5983	Ortholog of A. fumigatus Af293 : Afu2g10260, A. niger CBS 513.88 : An16g04730, A. oryzae RIB40 : AO090011000610, A. flavus NRRL 3357 : AFL2G_05365 and A. niger ATCC 1015 : 184314-mRNA
AN6337	Ortholog(s) have intracellular localization
AN5975	Putative mannitol-1-phosphate 5-dehydrogenase with a predicted role in mannose/mannitol, fructose, and sorbose/sorbitol metabolism; expression upregulated after exposure to farnesol
AN6329	Ortholog(s) have role in fermentation and mitochondrion localization
AN6095	Has domain(s) with predicted role in transmembrane transport and integral to membrane localization
AN5967
AN6087	Ortholog(s) have metallochaperone activity, role in manganese ion transport and mitochondrion localization
AN6230	Protein involved in regulation of conidiophore development; required for normal temporal expression of brlA; mutation causes aberrant conidiophores
AN5959	Putative prephenate dehydrogenase with a predicted role in aromatic amino acid biosynthesis
AN6832	Has domain(s) with predicted DNA binding, sequence-specific DNA binding transcription factor activity, zinc ion binding activity, role in regulation of transcription, DNA-dependent, transcription, DNA-dependent and nucleus localization
AN6824	Has domain(s) with predicted NAD+ kinase activity and role in metabolic process
AN6590	Has domain(s) with predicted GTPase activator activity, role in positive regulation of GTPase activity, regulation of small GTPase mediated signal transduction and intracellular localization
AN6816	Putative F-box protein
AN6582	Ortholog of A. oryzae RIB40 : AO090011000564 and A. flavus NRRL 3357 : AFL2G_05315
AN6808	Has domain(s) with predicted nucleotide binding, oxidoreductase activity, transferase activity, transferring acyl groups other than amino-acyl groups, zinc ion binding activity and role in oxidation-reduction process
AN6773	Has domain(s) with predicted triglyceride lipase activity and role in lipid catabolic process
AN6765	Putative long-chain fatty-acyl coenzyme A oxidase with a predicted role in beta-oxidation; localized to peroxisomes
AN6757	Has domain(s) with predicted amino acid transmembrane transporter activity, role in amino acid transmembrane transport and membrane localization
AN6900	Putative triose-phosphate isomerase with a predicted role in gluconeogenesis and glycolysis
AN10777	Has domain(s) with predicted oxidoreductase activity, transferase activity, transferring hexosyl groups activity and role in oxidation-reduction process
AN6169	Has domain(s) with predicted Rho guanyl-nucleotide exchange factor activity, lipid binding activity, role in regulation of Rho protein signal transduction and intracellular localization
AN6312	Has domain(s) with predicted carboxy-terminal domain protein kinase complex localization
AN10769	Ortholog of A. fumigatus Af293 : Afu2g09170, A. niger CBS 513.88 : An12g04820, A. oryzae RIB40 : AO090011000778, A. flavus NRRL 3357 : AFL2G_05499 and N. fischeri NRRL 181 : NFIA_084700
AN6304	Ortholog of A. fumigatus Af293 : Afu2g12210, A. niger CBS 513.88 : An02g04280, A. oryzae RIB40 : AO090026000425, A. niger ATCC 1015 : 206723-mRNA and N. fischeri NRRL 181 : NFIA_087390
AN5950	Has domain(s) with predicted binding, protein transporter activity, role in intracellular protein transport, vesicle-mediated transport and membrane coat localization
AN6484	Has domain(s) with predicted oxidoreductase activity and role in oxidation-reduction process
AN10814	Has domain(s) with predicted monooxygenase activity and role in oxidation-reduction process
AN6454	Has domain(s) with predicted transmembrane transporter activity, role in transmembrane transport and integral to membrane localization
AN9468	Ortholog(s) have role in maturation of SSU-rRNA from tricistronic rRNA transcript (SSU-rRNA, 5.8S rRNA, LSU-rRNA) and 90S preribosome localization
AN6446	Has domain(s) with predicted DNA binding activity and role in regulation of transcription, DNA-dependent
AN6438	Ortholog(s) have exopeptidase activity
AN6196	Ortholog of A. fumigatus Af293 : Afu2g11770, A. niger CBS 513.88 : An02g03790, A. oryzae RIB40 : AO090026000469, A. flavus NRRL 3357 : AFL2G_06809 and A. niger ATCC 1015 : 174653-mRNA
AN10830
AN10822	Has domain(s) with predicted nucleic acid binding, zinc ion binding activity
AN6331	Has domain(s) with predicted nucleic acid binding, nucleotide binding, zinc ion binding activity and role in mRNA processing
AN6286	Ortholog(s) have cytoplasm localization
AN9451	Protein of unknown function; overexpression confers the "fluffy" phenotype; transcript is induced by nitrate
AN6278
AN6421	Has domain(s) with predicted metal ion binding, phosphoric diester hydrolase activity
AN6413	Ortholog of A. nidulans FGSC A4 : AN8328, AN1540, AN9266, AN10886, AN7232, AN7406 and A. fumigatus Af293 : Afu1g11380, Afu4g00600, Afu6g13800, Afu8g05510
AN6405	Has domain(s) with predicted cation binding, lysozyme activity and role in cell wall macromolecule catabolic process, peptidoglycan catabolic process
AN6171	Ortholog(s) have snoRNA binding activity and Mpp10 complex, small-subunit processome localization
AN10771	Ortholog of A. fumigatus Af293 : Afu2g09160, A. niger CBS 513.88 : An12g04810, A. oryzae RIB40 : AO090011000780, A. flavus NRRL 3357 : AFL2G_05500 and N. fischeri NRRL 181 : NFIA_084690
AN6163
AN10763	Putative histone acetyltransferase complex component with a role in nucleosome positioning
AN6155	Has domain(s) with predicted flavin adenine dinucleotide binding, oxidoreductase activity, acting on CH-OH group of donors activity and role in oxidation-reduction process
AN10755	Has domain(s) with predicted DNA binding, DNA-directed DNA polymerase activity, nucleoside binding, nucleotide binding activity and role in DNA replication
AN6749	Has domain(s) with predicted methyltransferase activity and role in metabolic process
AN6650	Methylcitrate synthase with a predicted role in the methylcitrate pathway or the TCA cycle; transcript upregulated by exposure to ethanol
AN6499	Putative malate dehydrogenase with a predicted role in the methylglyoxal bypass or the TCA cycle; intracellular; protein abundance decreased by menadione stress
AN6739	Has domain(s) with predicted oxidoreductase activity and role in oxidation-reduction process
AN6497	Ortholog of A. fumigatus Af293 : Afu6g05250, A. flavus NRRL 3357 : AFL2G_05669, A. niger ATCC 1015 : 200411-mRNA, N. fischeri NRRL 181 : NFIA_051820 and A. terreus NIH2624 : ATEG_05650
AN6640	Has domain(s) with predicted hydrolase activity and role in metabolic process
AN6489	Has domain(s) with predicted structural constituent of ribosome activity, role in translation and ribosome localization
AN6632	Putative 40S ribosomal protein S28; ortholog of S. cerevisiae Rps28Bp; expression reduced after exposure to farnesol
AN6624	Has domain(s) with predicted zinc ion binding activity
AN6390	Has domain(s) with predicted homogentisate 1,2-dioxygenase activity and role in L-phenylalanine catabolic process, oxidation-reduction process, tyrosine metabolic process
AN10796
AN6188	Ortholog(s) have cytoplasm, nucleus localization
AN6507	Has domain(s) with predicted binding activity and role in RNA metabolic process
AN6273	Ortholog(s) have intracellular localization
AN6265	Ortholog(s) have role in endonucleolytic cleavage in 5'-ETS of tricistronic rRNA transcript (SSU-rRNA, 5.8S rRNA and LSU-rRNA), more
AN10865	Ortholog(s) have role in endonucleolytic cleavage in 5'-ETS of tricistronic rRNA transcript (SSU-rRNA, 5.8S rRNA and LSU-rRNA), more
AN6257	Ortholog of A. fumigatus Af293 : Afu2g12980, A. niger CBS 513.88 : An02g01690, A. oryzae RIB40 : AO090026000337, A. flavus NRRL 3357 : AFL2G_06922 and A. niger ATCC 1015 : 173132-mRNA
AN6400	Ortholog(s) have ferric-chelate reductase activity, role in cellular response to iron ion starvation, siderophore transport and plasma membrane localization
AN10857	Ortholog of A. fumigatus Af293 : Afu5g13110, A. oryzae RIB40 : AO090120000436, A. flavus NRRL 3357 : AFL2G_08437, A. niger ATCC 1015 : 49435-mRNA and N. fischeri NRRL 181 : NFIA_073920
AN5895	Putative Rab GDP-dissociation inhibitor; ortholog of S. cerevisiae Gdi1p
AN6249	Putative calcineurin binding protein, calcipressin
AN10849	Protein with similarity to Saccharomyces cerevisiae Vam6p/Vps39p; plays a role in vacuolar morphogenesis
AN6070	Ortholog(s) have ATP-dependent 3'-5' DNA helicase activity, DNA replication origin binding, four-way junction helicase activity, single-stranded DNA binding, single-stranded DNA-dependent ATPase activity
AN5799	Putative gamma-glutamyl phosphate reductase with a predicted role in proline metabolism
AN6062	Has domain(s) with predicted sequence-specific DNA binding transcription factor activity, zinc ion binding activity, role in regulation of transcription, DNA-dependent and nucleus localization
AN5942
AN5934	Ortholog(s) have role in budding cell bud growth, microtubule cytoskeleton organization, tRNA wobble uridine modification and cytoplasm localization
AN6054	Ortholog(s) have DNA binding activity, role in DNA repair, mitochondrial genome maintenance and mitochondrial chromosome localization
AN5926	Has domain(s) with predicted membrane localization
AN6046	Putative p67phox regulatory subunit homolog with a predicted role in regulating hyphal reactive oxygen species (ROS) production; required for normal sexual and asexual development
AN5918	Putative catalase with a predicted role in gluconic acid and gluconate metabolism
AN6616	Protein with homology to PCNA-like DNA damage sensor
AN6382	Has domain(s) with predicted phospholipase C activity and role in intracellular signal transduction, lipid metabolic process
AN6608	Ortholog of A. fumigatus Af293 : Afu6g04190, A. niger CBS 513.88 : An15g01440, A. niger ATCC 1015 : 56299-mRNA, N. fischeri NRRL 181 : NFIA_050710 and A. terreus NIH2624 : ATEG_07047
AN6374	Ortholog(s) have role in rRNA processing, ribosomal large subunit assembly
AN6910
AN6759	Has domain(s) with predicted sequence-specific DNA binding transcription factor activity, zinc ion binding activity, role in regulation of transcription, DNA-dependent and nucleus localization
AN6902	Protein with a predicted role in mRNA turnover; ortholog of S. cerevisiae Mrt4p; expression reduced after exposure to farnesol
AN6660
AN6652	Putative beta-glucosidase
AN6644	Putative bifunctional dethiobiotin synthetase/adenosylmethionine-8-amino-7-oxononanoate aminotransferase, enzyme of the biotin biosynthesis pathway; common mutation in laboratory strains
AN6636	Ortholog(s) have role in reciprocal meiotic recombination and endoplasmic reticulum localization
AN6628	Ortholog of A. fumigatus Af293 : Afu6g03840, A. niger CBS 513.88 : An15g01680, A. oryzae RIB40 : AO090701000164, A. flavus NRRL 3357 : AFL2G_05811 and A. niger ATCC 1015 : 53418-mRNA
AN6394	Putative acyl-coA dehydrogenase
AN5887	Predicted GTPase activating protein
AN6853	Ortholog(s) have phosphatidylinositol transporter activity, role in phospholipid transport, response to drug, sterol biosynthetic process and lipid particle, microsome, plasma membrane enriched fraction localization
AN6845	Has domain(s) with predicted iron ion transmembrane transporter activity, role in iron ion transmembrane transport and integral to membrane localization
AN6837	Has domain(s) with predicted sequence-specific DNA binding transcription factor activity, zinc ion binding activity, role in regulation of transcription, DNA-dependent and nucleus localization
AN6829	Has domain(s) with predicted binding activity
AN6587	Has domain(s) with predicted RNA binding activity
AN6730	Low-to-moderate capacity, broad specificity purine permease; putative paralog of UapA; localized to the cell periphery, relocalizes to vacuoles in the presence of ammonium
AN6579	Ortholog of A. fumigatus Af293 : Afu6g04470, A. niger CBS 513.88 : An15g01120, A. oryzae RIB40 : AO090701000109, A. flavus NRRL 3357 : AFL2G_05756 and A. niger ATCC 1015 : 40387-mRNA
AN6714	Has domain(s) with predicted binding activity
AN6480
AN6706	Has domain(s) with predicted DNA binding activity
AN6472	Putative endo-mannanase GH76 family protein
AN6464	Has domain(s) with predicted hydrolase activity, acting on ester bonds activity and role in lipid metabolic process
AN6456
AN6448	Putative polyketide synthase
AN6198	Ortholog of A. fumigatus Af293 : Afu2g11790, A. niger CBS 513.88 : An02g03840, A. oryzae RIB40 : AO090026000463, A. niger ATCC 1015 : 175169-mRNA and N. fischeri NRRL 181 : NFIA_087030
AN10788	Ortholog(s) have ubiquitin-specific protease activity
AN6323	p150 subunit of dynactin; forms comet-like structures at microtubule plus ends
AN5961	Has domain(s) with predicted ATP-dependent peptidase activity, zinc ion binding activity, role in proteolysis and nucleus localization
AN6315	Ortholog of A. fumigatus A1163 : AFUB_099800
AN6081	Ortholog of A. fumigatus Af293 : Afu2g09190, A. niger CBS 513.88 : An12g04840, A. oryzae RIB40 : AO090011000776, A. flavus NRRL 3357 : AFL2G_05497 and A. niger ATCC 1015 : 54007-mRNA
AN5953	Ortholog(s) have role in biotin biosynthetic process, iron-sulfur cluster assembly, protein maturation and mitochondrial intermembrane space localization
AN6307	Has domain(s) with predicted membrane localization
AN6073	Putative prohibitin with a predicted role in mitochondrial maintenance; transcript upregulated in response to camptothecin
AN5945	Ortholog of A. fumigatus Af293 : Afu6g14630, N. fischeri NRRL 181 : NFIA_060670 and A. terreus NIH2624 : ATEG_10017
AN6065	Ortholog of A. fumigatus Af293 : Afu2g08940, A. niger CBS 513.88 : An12g04650, A. oryzae RIB40 : AO090011000801, A. flavus NRRL 3357 : AFL2G_05518 and A. niger ATCC 1015 : 186514-mRNA
AN5937	Has domain(s) with predicted manganese ion binding, nutrient reservoir activity and apoplast localization
AN6200	Putative ortholog of S. cerevisiae Rrp12p; expression reduced after exposure to farnesol
AN6057	Putative cytochrome P450
AN5929	Has domain(s) with predicted nucleic acid binding, zinc ion binding activity and intracellular localization
AN6386	Has domain(s) with predicted oxidoreductase activity and role in oxidation-reduction process
AN6378	Ortholog of A. niger CBS 513.88 : An02g05060, A. oryzae RIB40 : AO090026000168, A. flavus NRRL 3357 : AFL2G_07075, A. niger ATCC 1015 : 36928-mRNA and N. fischeri NRRL 181 : NFIA_089110
AN6521	Homoaconitate hydratase, enzyme of the lysine biosynthesis pathway; negatively regulated by the CCAAT-binding complex AnCF (HapB/C/E)
AN6513	Ortholog(s) have tRNA dimethylallyltransferase activity, role in tRNA modification and cytosol, mitochondrion, nucleolus localization
AN10783	Has domain(s) with predicted coenzyme binding, nucleotide binding, phosphogluconate dehydrogenase (decarboxylating) activity and role in pentose-phosphate shunt
AN6409	Ortholog of A. fumigatus Af293 : Afu4g00760, A. oryzae RIB40 : AO090020000610, A. flavus NRRL 3357 : AFL2G_10736, N. fischeri NRRL 181 : NFIA_044890 and A. terreus NIH2624 : ATEG_06461, ATEG_07512
AN6175	Ortholog of A. fumigatus Af293 : Afu2g08210, A. niger CBS 513.88 : An05g00820, A. flavus NRRL 3357 : AFL2G_05593, A. niger ATCC 1015 : 49730-mRNA and N. fischeri NRRL 181 : NFIA_083880
AN10775	Has domain(s) with predicted sequence-specific DNA binding transcription factor activity, zinc ion binding activity, role in regulation of transcription, DNA-dependent and nucleus localization
AN6167	Has domain(s) with predicted FMN binding, oxidoreductase activity and role in oxidation-reduction process
AN6310	Ortholog(s) have role in rRNA processing, ribosomal large subunit assembly and mitochondrion, nucleoplasm localization
AN10767	Purine-cytosine transporter; localized to the plasma membrane; abundantly expressed in ascogenous hyphae, hulle cells and young asci
AN6159	Putative 1-acylglycerol-3-phosphate acyltransferase with a predicted role in glycerolipid metabolism
AN6302	Putative mitochondrial ribosomal protein L16
AN10759
AN5940	Has domain(s) with predicted carbon-sulfur lyase activity and role in metabolic process
AN6060	Has domain(s) with predicted binding activity and role in RNA metabolic process
AN6052	Ortholog of A. oryzae RIB40 : AO090011000694 and A. flavus NRRL 3357 : AFL2G_05430
AN10845	Has domain(s) with predicted substrate-specific transmembrane transporter activity, role in transmembrane transport and integral to membrane localization
AN5883	Putative methylenetetrahydrofolate reductase (NADPH) with predicted role in one-carbon metabolism; mutation causes methionine auxotrophy and decreased mycelial pigment production; expression induced by homocysteine and decreased by farnesol
AN6237	Has domain(s) with predicted ATP binding, ATPase activity, coupled to transmembrane movement of substances activity, role in transmembrane transport and integral to membrane localization
AN10837	Ortholog(s) have amidophosphoribosyltransferase activity, role in 'de novo' IMP biosynthetic process and cytoplasm localization
AN5875	Ortholog(s) have role in endonucleolytic cleavage in ITS1 to separate SSU-rRNA from 5.8S rRNA and LSU-rRNA from tricistronic rRNA transcript (SSU-rRNA, 5.8S rRNA, LSU-rRNA)
AN10829	Ortholog(s) have S-adenosylmethionine-dependent methyltransferase activity, role in translational readthrough and mitochondrion localization
AN5867	Ortholog(s) have acetyl-CoA:L-glutamate N-acetyltransferase activity, role in ornithine biosynthetic process and mitochondrial matrix localization
AN6130	Has domain(s) with predicted monooxygenase activity and role in oxidation-reduction process
AN5859	Has domain(s) with predicted DNA binding, sequence-specific DNA binding transcription factor activity, zinc ion binding activity, role in regulation of transcription, DNA-dependent, transcription, DNA-dependent and nucleus localization
AN6114	Has domain(s) with predicted DNA binding, DNA-directed DNA polymerase activity, role in DNA repair and intracellular localization
AN6106	Putative pectate lyase with a predicted role in pectin degradation
AN6951	Ortholog of A. nidulans FGSC A4 : AN6833, AN2710, A. oryzae RIB40 : AO090038000445, A. flavus NRRL 3357 : AFL2G_01583, AFL2G_07782, AFL2G_09688 and N. fischeri NRRL 181 : NFIA_023140
AN6943	Putative glycerate kinase with a predicted role in glycerate (three-carbon) metabolism
AN5850	Has domain(s) with predicted nucleotide binding, oxidoreductase activity and role in oxidation-reduction process
AN10804	Ortholog(s) have role in arginine transport, regulation of intracellular pH and fungal-type vacuole localization
AN5842	Putative L-lactate dehydrogenase with a predicted role in the methylglyoxal bypass
AN5834	Predicted glycosylphosphatidylinositol (GPI)-anchored protein
AN5818	Has domain(s) with predicted role in cell wall biogenesis and extracellular region localization
AN6898	Ortholog(s) have role in intralumenal vesicle formation, late endosome to vacuole transport, protein retention in Golgi apparatus and ESCRT III complex localization
AN6791	Putative polyketide synthase
AN6783	Has domain(s) with predicted nucleobase transmembrane transporter activity, role in nucleobase transport and membrane localization
AN6775	Protein involved in penicillin biosynthesis, null produces reduced levels of penicillin; partially redundant with aatA
AN6767	Has domain(s) with predicted catalytic activity and role in metabolic process
AN6067	Ortholog(s) have GDP-dissociation inhibitor activity, GTPase activator activity, role in mature ribosome assembly, negative regulation of translational initiation and cytosolic small ribosomal subunit, multi-eIF complex localization
AN6210	Ortholog(s) have phosphatidylinositol-4,5-bisphosphate binding activity, role in exocytosis and exocyst, mating projection tip localization
AN5939	Putative 5'-nucleotidase with a predicted role in nucleotide salvage pathways; predicted glycosylphosphatidylinositol (GPI)-anchored protein
AN5924	Has domain(s) with predicted sequence-specific DNA binding transcription factor activity, zinc ion binding activity, role in regulation of transcription, DNA-dependent and nucleus localization
AN6044	Putative serine/threonine protein kinase of the PITSLRE superfamily involved in cell cycle progression during S phase and in DNA damage response; camptothecin induced
AN10781	Ortholog of A. niger CBS 513.88 : An02g04080, A. oryzae RIB40 : AO090026000445, A. flavus NRRL 3357 : AFL2G_06828, A. niger ATCC 1015 : 127789-mRNA and N. fischeri NRRL 181 : NFIA_087200
AN6407	Has domain(s) with predicted electron carrier activity, heme binding, monooxygenase activity, oxidoreductase activity, acting on paired donors, with incorporation or reduction of molecular oxygen activity
AN6173	Ortholog(s) have sequence-specific DNA binding activity and nucleus localization
AN10773
AN6165	Putative pseudouridylate synthase with a predicted role in pyrimidine metabolism
AN10765	Has domain(s) with predicted nucleic acid binding, nucleotide binding activity
AN6300	Has domain(s) with predicted ATP binding, DNA binding, nucleoside-triphosphatase activity, role in DNA replication and nucleus localization
AN6157	Orotidine-5'-phosphate decarboxylase, enzyme of the pyrimidine biosynthesis pathway
AN10757	Ortholog(s) have nucleus localization
AN6149	Ortholog(s) have RNA helicase activity and mitochondrion localization
AN5930	Ortholog of A. fumigatus Af293 : Afu2g10760, A. niger CBS 513.88 : An02g02540, A. flavus NRRL 3357 : AFL2G_05309, N. fischeri NRRL 181 : NFIA_086100 and A. terreus NIH2624 : ATEG_01500
AN6050	Ortholog of A. fumigatus Af293 : Afu2g09630, A. niger CBS 513.88 : An16g05640, A. oryzae RIB40 : AO090011000692, A. flavus NRRL 3357 : AFL2G_05428 and A. niger ATCC 1015 : 210419-mRNA
AN5914	Has domain(s) with predicted methyltransferase activity
AN6034	Ortholog of A. fumigatus Af293 : Afu2g09820, A. niger CBS 513.88 : An16g05380, A. oryzae RIB40 : AO090011000653, A. flavus NRRL 3357 : AFL2G_05400 and A. niger ATCC 1015 : 127000-mRNA
AN5906	Has domain(s) with predicted binding, ubiquitin-protein ligase activity, role in protein ubiquitination and ubiquitin ligase complex localization
AN6026	Has domain(s) with predicted proline dehydrogenase activity and role in glutamate biosynthetic process, oxidation-reduction process, proline catabolic process
AN6018	Has domain(s) with predicted monooxygenase activity and role in oxidation-reduction process
AN6871	Has domain(s) with predicted role in transmembrane transport and integral to membrane localization
AN6863	Member of kinesin-3 motor protein family; null mutation does not cause defects in growth or morphology, nor does it show genetic interaction with uncA mutation
AN6847	Has domain(s) with predicted sulfuric ester hydrolase activity and role in metabolic process
AN6839
AN6597	Ortholog of A. fumigatus Af293 : Afu6g04070, A. niger CBS 513.88 : An15g01310, A. oryzae RIB40 : AO090701000131, A. flavus NRRL 3357 : AFL2G_05778 and A. niger ATCC 1015 : 210062-mRNA
AN6740
AN6589	Ortholog(s) have mannose-ethanolamine phosphotransferase activity and role in GPI anchor biosynthetic process
AN6239	Ortholog of A. nidulans FGSC A4 : AN6793, A. fumigatus Af293 : Afu3g03390, Afu7g00330, A. niger CBS 513.88 : An03g03530 and A. oryzae RIB40 : AO090103000170, AO090701000114
AN10839	Ortholog(s) have role in retrograde transport, endosome to Golgi and late endosome localization
AN5877	Putative fatty acyl-CoA synthetase
AN6059	Ortholog of A. fumigatus Af293 : Afu2g09470, A. niger CBS 513.88 : An16g06820, A. oryzae RIB40 : AO090011000717, A. flavus NRRL 3357 : AFL2G_05449 and A. niger ATCC 1015 : 205031-mRNA
AN6202	Putative ribosomal protein L3
AN10802
AN5832	Putative Ras GTPase
AN5824	Ortholog(s) have protein-cysteine S-palmitoleyltransferase activity
AN5816	Ortholog(s) have role in mitochondrial proton-transporting ATP synthase complex assembly, protein processing and mitochondrial inner membrane, mitochondrial intermembrane space localization
AN5808	Has domain(s) with predicted sequence-specific DNA binding transcription factor activity, zinc ion binding activity, role in regulation of transcription, DNA-dependent and nucleus localization
AN6896	Has domain(s) with predicted intracellular localization
AN6888	Putative extracellular aspartic protease (aspergillopepsin)
AN6285	Ortholog of A. fumigatus Af293 : Afu2g12420, A. niger CBS 513.88 : An02g04555, A. flavus NRRL 3357 : AFL2G_06872, A. niger ATCC 1015 : 52210-mRNA and N. fischeri NRRL 181 : NFIA_087560
AN6420	Ortholog of A. fumigatus Af293 : Afu2g01100, A. niger CBS 513.88 : An09g04970, A. oryzae RIB40 : AO090005001149, A. flavus NRRL 3357 : AFL2G_01094 and A. niger ATCC 1015 : 43225-mRNA
AN6277	Has domain(s) with predicted role in transmembrane transport and integral to membrane localization
AN6412	Has domain(s) with predicted role in transmembrane transport and integral to membrane localization
AN6042	Has domain(s) with predicted nucleic acid binding, nucleotide binding activity
AN6147	Ortholog of A. fumigatus Af293 : Afu2g08510, A. niger CBS 513.88 : An12g03880, A. oryzae RIB40 : AO090011000851, A. flavus NRRL 3357 : AFL2G_05563 and A. niger ATCC 1015 : 56722-mRNA
AN10747	Has domain(s) with predicted role in lipid metabolic process
AN6139	Putative 1-acylglycerol-3-phosphate acyltransferase with a predicted role in phospholipid metabolism
AN5920	Ortholog of A. fumigatus Af293 : Afu2g10890, A. niger CBS 513.88 : An02g02740, A. oryzae RIB40 : AO090011000541, A. flavus NRRL 3357 : AFL2G_05298 and A. niger ATCC 1015 : 206586-mRNA
AN6040	Ortholog(s) have phosphatase activity, thiosulfate sulfurtransferase activity, role in dephosphorylation and cytoplasm, nucleus localization
AN6032	Putative multifunctional enzyme with a predicted role in folate biosynthesis
AN5912	Predicted ADP ribosylation factor GTPase
AN5904	Putative beta-ketoacyl-[acyl-carrier-protein] synthase with a predicted role in cytosolic fatty acid formation
AN6024	Protein with glutathione S-transferase and glutathione peroxidase activities; intracellular, menadione stress-induced protein
AN6016
AN6968	Has domain(s) with predicted RNA binding, RNA-directed DNA polymerase activity and role in RNA-dependent DNA replication
AN6861	DUF1275 domain protein; possible prohibitin homolog
AN5969	Ortholog of A. fumigatus Af293 : Afu2g10580, A. niger CBS 513.88 : An02g05900, A. flavus NRRL 3357 : AFL2G_05331 and A. clavatus NRRL 1 : ACLA_069580
AN6140	Putative phosphopantetheinyl transferase with a predicted role in transferring a 4'-phosphopantetheine prosthetic group to non-ribosomal peptide synthases; required for siderophore and penicillin biosynthesis and conidial pigmentation
AN10740	Has domain(s) with predicted structural constituent of ribosome activity, role in translation and ribosome localization
AN6132	Has domain(s) with predicted transferase activity, transferring phosphorus-containing groups activity
AN10732	Has domain(s) with predicted phosphatidylinositol binding activity and role in cell communication
AN6124	Has domain(s) with predicted catalytic activity and role in metabolic process
AN6116	Ortholog of A. fumigatus Af293 : Afu2g08820, A. niger CBS 513.88 : An12g04450, A. oryzae RIB40 : AO090011000818, A. flavus NRRL 3357 : AFL2G_05532 and A. niger ATCC 1015 : 56711-mRNA
AN6108	Has domain(s) with predicted dihydrofolate reductase activity and role in glycine biosynthetic process, nucleotide biosynthetic process, oxidation-reduction process
AN6001	Putative hydrolase; required for asperthecin biosynthesis; transcript repressed by nitrate
AN6961	Has domain(s) with predicted acyl carrier activity, cofactor binding activity
AN6953	Ortholog of A. terreus NIH2624 : ATEG_05202
AN6945	Has domain(s) with predicted O-methyltransferase activity
AN6937
AN6038	Ortholog of A. fumigatus Af293 : Afu2g09780, A. niger CBS 513.88 : An16g05430, A. oryzae RIB40 : AO090011000660, A. flavus NRRL 3357 : AFL2G_05406 and A. niger ATCC 1015 : 184220-mRNA
AN6726	Ortholog(s) have role in proteasomal ubiquitin-dependent protein catabolic process, proteasomal ubiquitin-independent protein catabolic process and proteasome core complex, alpha-subunit complex, proteasome storage granule localization
AN6492	Component of AnCP/AnCF CCAAT-binding complex; can act as both a positive and negative regulator of transcription
AN6274	Has domain(s) with predicted nucleotide binding, oxidoreductase activity and role in oxidation-reduction process
AN6266	Has domain(s) with predicted role in ribosome biogenesis and nucleus localization
AN10866	Has domain(s) with predicted ATP binding activity
AN6401	Putative hydrophobin
AN6258	Putative peroxin with a predicted role in peroxisome biogenesis
AN10858	Ortholog of A. niger CBS 513.88 : An14g04990, A. oryzae RIB40 : AO090120000501, A. flavus NRRL 3357 : AFL2G_08487, N. fischeri NRRL 181 : NFIA_073540 and A. terreus NIH2624 : ATEG_06156
AN5896
AN5888	Ortholog(s) have UDP-N-acetylglucosamine-dolichyl-phosphate N-acetylglucosaminephosphotransferase activity, role in aerobic respiration, protein N-linked glycosylation and UDP-N-acetylglucosamine transferase complex localization
AN6151	Has domain(s) with predicted catalytic activity and role in metabolic process
AN10751
AN6143	Putative nuclear transport protein with homology to Saccharomyces cerevisiae Nup82p
AN7946	Has domain(s) with predicted ferric iron binding, oxidoreductase activity, acting on single donors with incorporation of molecular oxygen, incorporation of two atoms of oxygen activity
AN6895	Ortholog(s) have ATP-dependent DNA helicase activity, role in DNA replication, mitochondrial genome maintenance, replication fork progression beyond termination site and nuclear telomeric heterochromatin, replication fork localization
AN6887	Ortholog of A. fumigatus Af293 : Afu5g13280, A. niger CBS 513.88 : An14g04670, A. oryzae RIB40 : AO090120000470, A. flavus NRRL 3357 : AFL2G_08459 and A. niger ATCC 1015 : 49383-mRNA
AN6879	Has domain(s) with predicted role in transmembrane transport and integral to membrane localization
AN6780	Ortholog of A. nidulans FGSC A4 : AN10401, A. fumigatus Af293 : Afu7g01210, A. flavus NRRL 3357 : AFL2G_11359, A. niger ATCC 1015 : 194249-mRNA and N. fischeri NRRL 181 : NFIA_113930
AN6772	Ortholog of A. nidulans FGSC A4 : AN11002, A. fumigatus Af293 : Afu8g07350, A. niger CBS 513.88 : An01g01560, A. oryzae RIB40 : AO090120000069 and A. flavus NRRL 3357 : AFL2G_08107
AN6764	Ortholog of A. nidulans FGSC A4 : AN2660, AN7798, A. fumigatus Af293 : Afu8g01960, A. niger CBS 513.88 : An11g05430, An01g12050, An11g03480, An01g01140 and A. flavus NRRL 3357 : AFL2G_07092
AN11492
AN6756	Has domain(s) with predicted 2 iron, 2 sulfur cluster binding, iron ion binding, oxidoreductase activity and role in cellular aromatic compound metabolic process, oxidation-reduction process
AN10840	Has domain(s) with predicted DNA binding, catalytic activity and role in base-excision repair
AN6089	Putative 60 kilodalton heat shock protein
AN6232	Putative F1F0-ATPase complex subunit with a predicted role in energy metabolism
AN10832	Ortholog(s) have role in protein urmylation, regulation of transcription from RNA polymerase II promoter, tRNA wobble uridine modification and Elongator holoenzyme complex, cytoplasm, nucleus localization
AN6224	Ortholog of A. oryzae RIB40 : AO090026000295, A. flavus NRRL 3357 : AFL2G_06959, A. niger ATCC 1015 : 46917-mRNA, N. fischeri NRRL 181 : NFIA_088520 and A. terreus NIH2624 : ATEG_01309
AN5870	Has domain(s) with predicted sequence-specific DNA binding transcription factor activity, zinc ion binding activity, role in regulation of transcription, DNA-dependent and nucleus localization
AN10824	Ortholog(s) have cytoplasm localization
AN5862	Putative ortholog of S. cerevisiae Erg28p; expression reduced after exposure to farnesol
AN6216	Has domain(s) with predicted metal ion transmembrane transporter activity, role in metal ion transport, transmembrane transport and membrane localization
AN10816	Ortholog of A. fumigatus Af293 : Afu8g05030, A. oryzae RIB40 : AO090003001446, AO090009000107, A. flavus NRRL 3357 : AFL2G_01635, A. niger ATCC 1015 : 188511-mRNA and A. clavatus NRRL 1 : ACLA_058430
AN5854	Has domain(s) with predicted nitronate monooxygenase activity and role in oxidation-reduction process
AN6732	Predicted myosin light chain
AN6724
AN6718	Has domain(s) with predicted ATP binding, nucleoside-triphosphatase activity
AN9498	Has domain(s) with predicted binding activity
AN6476
AN6611	Ortholog(s) have role in re-entry into mitotic cell cycle after pheromone arrest
AN6468	Has domain(s) with predicted metal ion transmembrane transporter activity, role in metal ion transport, transmembrane transport and membrane localization
AN6603	Ortholog of A. fumigatus Af293 : Afu6g04140, A. niger CBS 513.88 : An15g01370, A. flavus NRRL 3357 : AFL2G_05784, N. fischeri NRRL 181 : NFIA_050670 and A. terreus NIH2624 : ATEG_07041
AN6361	Ortholog(s) have intracellular localization
AN6049	Has domain(s) with predicted zinc ion binding activity
AN5857	Ortholog of A. fumigatus Af293 : Afu2g08080, A. niger CBS 513.88 : An05g00670, A. oryzae RIB40 : AO090011000893, A. flavus NRRL 3357 : AFL2G_05603 and A. niger ATCC 1015 : 211680-mRNA
AN6120	Predicted ADP ribosylation factor guanine nucleotide exchange factor (Arf GEF)
AN5849	Has domain(s) with predicted sequence-specific DNA binding transcription factor activity, zinc ion binding activity, role in regulation of transcription, DNA-dependent and nucleus localization
AN6112	Ortholog(s) have phospholipid-translocating ATPase activity and role in endocytosis, intracellular protein transport, phospholipid translocation, post-Golgi vesicle-mediated transport, ribosomal small subunit assembly
AN6104	Ortholog of A. fumigatus Af293 : Afu2g09510, A. niger CBS 513.88 : An16g06890, A. oryzae RIB40 : AO090011000722, A. flavus NRRL 3357 : AFL2G_05453 and A. niger ATCC 1015 : 205026-mRNA
AN6798	Has domain(s) with predicted catalytic activity and role in metabolic process
AN6269	Putative ER protein-translocation complex subunit; ortholog of S. cerevisiae Sec62p
AN10869	Has domain(s) with predicted ATP binding, protein kinase activity and role in protein phosphorylation
AN6404	Has domain(s) with predicted zinc ion binding activity
AN6170	Ortholog(s) have chaperone binding activity, role in ER-associated protein catabolic process, protein folding in endoplasmic reticulum, response to unfolded protein and endoplasmic reticulum lumen localization
AN5899	Putative condensin
AN10770	Has domain(s) with predicted role in response to stress and integral to membrane localization
AN6162	Protein predicted to have a role in pheromone precursor processing
AN10762	Has domain(s) with predicted phosphomethylpyrimidine kinase activity
AN6154	Ortholog of A. nidulans FGSC A4 : AN5342, AN1869, A. fumigatus Af293 : Afu3g12240, Afu6g14230, Afu8g01940, A. niger CBS 513.88 : An06g01180 and A. oryzae RIB40 : AO090009000079, AO090038000494
AN10754	Has domain(s) with predicted role in intracellular transport
AN6532	Has domain(s) with predicted nucleotide binding, oxidoreductase activity and role in oxidation-reduction process
AN6524	Ortholog of A. fumigatus Af293 : Afu6g04930, A. niger CBS 513.88 : An15g00400, A. oryzae RIB40 : AO090701000045, A. flavus NRRL 3357 : AFL2G_05700 and A. niger ATCC 1015 : 128105-mRNA
AN6290	Ortholog of A. fumigatus Af293 : Afu2g12370, A. niger CBS 513.88 : An02g04480, A. oryzae RIB40 : AO090026000369, A. flavus NRRL 3357 : AFL2G_06890 and A. niger ATCC 1015 : 36891-mRNA
AN6516	Ortholog of A. fumigatus Af293 : Afu6g05045, A. niger CBS 513.88 : An15g00260, A. oryzae RIB40 : AO090701000033, A. flavus NRRL 3357 : AFL2G_05688 and A. niger ATCC 1015 : 40315-mRNA
AN11244	Ortholog(s) have fungal-type vacuole membrane localization
AN6508	Putative protein kinase; transcript upregulated in response to camptothecin
AN6490	Putative phosphorylase with a predicted role in nucleotide salvage pathways
AN6716	Ortholog of A. fumigatus Af293 : Afu7g05630, A. niger CBS 513.88 : An07g02280, A. oryzae RIB40 : AO090005000425, A. flavus NRRL 3357 : AFL2G_00414 and A. niger ATCC 1015 : 181535-mRNA
AN6482	Ortholog of A. nidulans FGSC A4 : AN0518, A. fumigatus Af293 : Afu1g15540, A. niger ATCC 1015 : 135685-mRNA and N. fischeri NRRL 181 : NFIA_009780
AN6708	Putative dihydrolipoamide S-acetyltransferase with a predicted role in pyruvate metabolism
AN9496	Has domain(s) with predicted cholestenol delta-isomerase activity, role in sterol metabolic process and endoplasmic reticulum, integral to membrane localization
AN6601	Ortholog of A. fumigatus Af293 : Afu6g04110, A. niger CBS 513.88 : An15g01350, A. oryzae RIB40 : AO090701000137, A. flavus NRRL 3357 : AFL2G_05782 and A. niger ATCC 1015 : 210065-mRNA
AN6458
AN6351	Ortholog(s) have phosphatidylinositol-3-phosphate binding activity and role in CVT pathway, early endosome to Golgi transport, macroautophagy, mitochondrion degradation
AN6574	Ortholog of A. fumigatus Af293 : Afu6g04390, A. niger CBS 513.88 : An15g00950, A. oryzae RIB40 : AO090701000102, A. flavus NRRL 3357 : AFL2G_05749 and A. niger ATCC 1015 : 182745-mRNA
AN6941	Ortholog of A. fumigatus Af293 : Afu3g03520, A. oryzae RIB40 : AO090011000166, A. flavus NRRL 3357 : AFL2G_04950, A. niger ATCC 1015 : 210994-mRNA and A. clavatus NRRL 1 : ACLA_055160
AN6933	Putative malate dehydrogenase with a predicted role in oxidation of malate to pyruvate; transcript is induced by nitrate
AN6691
AN6917	Ortholog of A. niger CBS 513.88 : An12g02480, A. flavus NRRL 3357 : AFL2G_03454 and A. terreus NIH2624 : ATEG_00523
AN6683	Ortholog of A. nidulans FGSC A4 : AN8537, A. niger CBS 513.88 : An12g04370, An11g06510, An14g01260 and A. oryzae RIB40 : AO090011000332, AO090005000943, AO090701000455
AN5811	Ortholog of A. fumigatus Af293 : Afu2g07510, A. niger CBS 513.88 : An05g00060, A. oryzae RIB40 : AO090011000941, N. fischeri NRRL 181 : NFIA_083250 and A. terreus NIH2624 : ATEG_06860
AN5803	Predicted fimbrin protein; a highly conserved protein that contains two actin-binding domains (ABD) and a predicted EF hand calcium-binding domain; involved in hyphal polarity and conidiophore development; menadione-induced protein
AN6891	Ortholog of A. fumigatus Af293 : Afu5g13330, A. niger CBS 513.88 : An14g04740, A. oryzae RIB40 : AO090120000478, A. flavus NRRL 3357 : AFL2G_08465 and A. niger ATCC 1015 : 211185-mRNA
AN6883	Has domain(s) with predicted role in transmembrane transport and integral to membrane localization
AN6875	Kinesin-family protein
AN6748	Putative pectate lyase with a predicted role in pectin degradation
AN6641	Has domain(s) with predicted role in cellular process
AN6633	Protein of unknown function; transcript is induced by nitrate
AN6625	Ortholog of A. fumigatus Af293 : Afu6g03900, A. niger CBS 513.88 : An15g01620, A. niger ATCC 1015 : 182538-mRNA, N. fischeri NRRL 181 : NFIA_050430 and A. terreus NIH2624 : ATEG_07068
AN6391	Protein phosphatase
AN6617	Has domain(s) with predicted role in cell cycle arrest
AN6383	Ortholog of A. fumigatus Af293 : Afu1g03300, Afu5g00450, Afu6g10780, A. niger CBS 513.88 : An03g05860, A. oryzae RIB40 : AO090003001528 and A. flavus NRRL 3357 : AFL2G_04073
AN5907	Putative ribose-5-phosphate isomerase; intracellular, menadione stress-induced protein
AN6027
AN6892	Ortholog(s) have protein serine/threonine phosphatase activity
AN6884	Has domain(s) with predicted sequence-specific DNA binding transcription factor activity, zinc ion binding activity, role in regulation of transcription, DNA-dependent and nucleus localization
AN6876	Has domain(s) with predicted UDP-N-acetylmuramate dehydrogenase activity, flavin adenine dinucleotide binding activity and role in oxidation-reduction process
AN6868	Ortholog of A. fumigatus Af293 : Afu5g13150, A. niger CBS 513.88 : An14g05990, A. oryzae RIB40 : AO090120000440, A. flavus NRRL 3357 : AFL2G_08441 and A. niger ATCC 1015 : 184562-mRNA
AN6761	Putative acyl-coA dehydrogenase
AN6753	Putative NADH-dependent flavin oxidoreductase; menadione stress-induced protein
AN6745	Has domain(s) with predicted oxidoreductase activity, acting on the aldehyde or oxo group of donors, NAD or NADP as acceptor activity and role in oxidation-reduction process
AN6737	Ortholog(s) have mitochondrion localization
AN6729	Has domain(s) with predicted catalytic activity, molybdenum ion binding, pyridoxal phosphate binding activity
AN6566	Ortholog(s) have calcium-dependent protein serine/threonine phosphatase activity
AN6701	Ortholog of A. niger CBS 513.88 : An07g02600, A. oryzae RIB40 : AO090005000427, A. flavus NRRL 3357 : AFL2G_00416, N. fischeri NRRL 181 : NFIA_026900 and A. terreus NIH2624 : ATEG_06372
AN6558	Ortholog(s) have DNA-directed RNA polymerase activity, role in tRNA transcription from RNA polymerase III promoter and DNA-directed RNA polymerase I complex, DNA-directed RNA polymerase III complex localization
AN6451	Has domain(s) with predicted role in transmembrane transport and integral to membrane localization
AN6443	Ortholog(s) have membrane fraction, plasma membrane localization
AN6435	Has domain(s) with predicted integral to membrane localization
AN6427	Protein with endo-beta-(1,4)-mannanase activity, involved in degradation of mannans
AN6193	Ortholog(s) have ATP-dependent peptidase activity, role in cellular chaperone-mediated protein complex assembly, misfolded or incompletely synthesized protein catabolic process and mitochondrial matrix localization
AN6642	Putative potassium-transporting ATPase with a predicted role in energy metabolism
AN6634	Ortholog of A. fumigatus Af293 : Afu6g03780, A. niger CBS 513.88 : An03g03510, A. oryzae RIB40 : AO090701000171, A. flavus NRRL 3357 : AFL2G_05817 and A. niger ATCC 1015 : 44385-mRNA
AN6626	Has domain(s) with predicted integral to membrane localization
AN6392	Has domain(s) with predicted sequence-specific DNA binding transcription factor activity, zinc ion binding activity, role in regulation of transcription, DNA-dependent and nucleus localization
AN6867	Ortholog(s) have ubiquitin binding activity, role in mitochondrial fission, mitochondrial genome maintenance, peroxisome fission and mitochondrial outer membrane localization
AN6859	Ortholog of A. fumigatus Af293 : Afu5g13070, A. niger CBS 513.88 : An14g06090, A. oryzae RIB40 : AO090120000432, A. flavus NRRL 3357 : AFL2G_08433 and A. niger ATCC 1015 : 211265-mRNA
AN6760	Ortholog of A. nidulans FGSC A4 : AN8527, A. fumigatus Af293 : Afu5g14240, A. niger CBS 513.88 : An07g09050, A. flavus NRRL 3357 : AFL2G_08910 and A. niger ATCC 1015 : 143268-mRNA
AN6752	Putative multifunctional enzyme with a predicted role in fatty acid degradation; required for beta-oxidation
AN6744	Ortholog of A. niger CBS 513.88 : An07g01410, A. flavus NRRL 3357 : AFL2G_08636, A. niger ATCC 1015 : 200372-mRNA and N. fischeri NRRL 181 : NFIA_113290
AN6736	Ortholog(s) have unfolded protein binding activity
AN6728	Has domain(s) with predicted ATP binding, DNA binding, DNA-dependent ATPase activity and role in DNA metabolic process
AN10800	Ortholog(s) have pyruvate dehydrogenase (acetyl-transferring) kinase activity, role in carbon utilization, peptidyl-serine phosphorylation and mitochondrion localization
AN5830	Has domain(s) with predicted hydrolase activity, acting on acid halide bonds, in C-halide compounds, phosphoglycolate phosphatase activity and role in metabolic process
AN5822	Serine/threonine protein kinase involved in DNA damage checkpoint and G2/M transition; ortholog of S. pombe wee1
AN5814	Putative TapA inhibitor protein; component of the TOR signaling pathway; rapamycin-resistant mutant displays enhanced growth on threonine
AN5806	Has domain(s) with predicted DNA binding, transcription coactivator activity and role in regulation of transcription, DNA-dependent
AN6894	Putative peptidyl-prolyl cis-trans isomerase (PPIase)
AN6886	Protein involved in a signaling pathway that activates PacC transcription factor in response to alkaline ambient pH; contains 7 transmembrane motifs
AN6878	Has domain(s) with predicted DNA binding, nuclease activity and role in DNA metabolic process
AN6564	Ortholog(s) have structural constituent of ribosome activity and mitochondrial small ribosomal subunit localization
AN11518	Has domain(s) with predicted hydrolase activity and role in metabolic process
AN6556	Ortholog(s) have mRNA binding activity
AN6548	Ortholog(s) have role in response to purine-containing compound and cytoplasm, nucleus localization
AN9471	Has domain(s) with predicted hydrolase activity, zinc ion binding activity
AN6298	Has domain(s) with predicted intracellular localization
AN6441
AN6433	Has domain(s) with predicted transferase activity, transferring acyl groups other than amino-acyl groups, transferase activity, transferring hexosyl groups activity and role in metabolic process
AN6191	Ortholog(s) have cytoplasm localization
AN9439	Putative pectin lyase, involved in degradation of pectin
AN10791	Ortholog(s) have 1-phosphatidylinositol 4-kinase activity, role in phosphatidylinositol phosphorylation and fungal-type vacuole membrane, plasma membrane localization
AN6417	Has domain(s) with predicted role in transmembrane transport and integral to membrane localization
AN6183	Putative F-box protein
AN6562	Ortholog of A. fumigatus Af293 : Afu6g04580, A. niger CBS 513.88 : An15g00740, A. oryzae RIB40 : AO090701000088, A. flavus NRRL 3357 : AFL2G_05737 and N. fischeri NRRL 181 : NFIA_051110
AN6618	Has domain(s) with predicted Rab GTPase activator activity, role in regulation of Rab GTPase activity and intracellular localization
AN6384	Has domain(s) with predicted catalytic activity and role in nucleoside metabolic process
AN6376	Ortholog(s) have structural constituent of ribosome activity and mitochondrial large ribosomal subunit localization
AN6368	Putative arginyl-tRNA synthetase with a predicted role in tRNA charging for translation
AN6503	Has domain(s) with predicted nucleic acid binding, zinc ion binding activity and intracellular localization
AN5998	Has domain(s) with predicted electron carrier activity, heme binding, zinc ion binding activity
AN6261	Ortholog of A. fumigatus Af293 : Afu2g12940, A. niger CBS 513.88 : An02g01650, A. oryzae RIB40 : AO090026000340, A. flavus NRRL 3357 : AFL2G_06919 and A. niger ATCC 1015 : 206486-mRNA
AN10861	Has domain(s) with predicted role in transmembrane transport and integral to membrane localization
AN6253	Putative phenylalanine tRNA synthetase alpha subunit
AN10853	Protein involved in hyphal growth and polarity
AN5891	Has domain(s) with predicted zinc ion binding activity
AN6245	Ortholog of A. fumigatus Af293 : Afu2g13120, A. oryzae RIB40 : AO090026000269, A. flavus NRRL 3357 : AFL2G_06981, A. niger ATCC 1015 : 206515-mRNA and N. fischeri NRRL 181 : NFIA_088300
AN6912	Ortholog of A. fumigatus Af293 : Afu5g13610, A. niger CBS 513.88 : An14g05140, A. flavus NRRL 3357 : AFL2G_08499, A. niger ATCC 1015 : 127881-mRNA and N. fischeri NRRL 181 : NFIA_073430
AN6904	Ortholog(s) have structural constituent of ribosome activity, role in aerobic respiration and mitochondrial large ribosomal subunit localization
AN6670	Ortholog of A. fumigatus Af293 : Afu6g00570, A. clavatus NRRL 1 : ACLA_004220 and A. fumigatus A1163 : AFUB_096920
AN6654	Has domain(s) with predicted glutamate-ammonia ligase activity and role in glutamine biosynthetic process
AN6646	Has domain(s) with predicted zinc ion binding activity
AN6771	Ortholog of A. niger CBS 513.88 : An03g06630, An06g00350 and A. niger ATCC 1015 : 177254-mRNA, 46066-mRNA
AN6763	Ortholog of N. fischeri NRRL 181 : NFIA_065520, A. clavatus NRRL 1 : ACLA_039690 and A. fumigatus A1163 : AFUB_037380
AN11491
AN6755	Putative acyl-coA dehydrogenase
AN6747	Has domain(s) with predicted DNA binding, sequence-specific DNA binding transcription factor activity, zinc ion binding activity, role in regulation of transcription, DNA-dependent, transcription, DNA-dependent and nucleus localization
AN5981	Ortholog(s) have myosin I binding activity, role in actin cytoskeleton organization and actin cortical patch localization
AN6335	Ortholog of A. fumigatus Af293 : Afu2g13580, A. niger CBS 513.88 : An02g05640, A. niger ATCC 1015 : 46990-mRNA, N. fischeri NRRL 181 : NFIA_088780 and A. terreus NIH2624 : ATEG_01338
AN6327	Ortholog of A. niger CBS 513.88 : An02g05760, A. oryzae RIB40 : AO090026000263, N. fischeri NRRL 181 : NFIA_088700, A. terreus NIH2624 : ATEG_01324 and A. clavatus NRRL 1 : ACLA_074010
AN5973	Protein with sequence similarity to protein kinase C
AN6093	Protein with acetylxylan esterase activity, involved in degradation of xylans
AN5965	Ortholog of A. fumigatus Af293 : Afu2g10540, A. niger CBS 513.88 : An02g06010, A. oryzae RIB40 : AO090011000586, A. flavus NRRL 3357 : AFL2G_05336 and A. niger ATCC 1015 : 52252-mRNA
AN6319
AN6085	Has domain(s) with predicted ATP binding, ATP-dependent helicase activity, nucleic acid binding activity
AN6554	Has domain(s) with predicted DNA binding activity, role in nucleosome assembly and nucleosome localization
AN6546	Ortholog(s) have role in late endosome to vacuole transport via multivesicular body sorting pathway and Vps55/Vps68 complex, late endosome localization
AN6538	Ortholog of A. fumigatus Af293 : Afu6g04710, A. niger CBS 513.88 : An15g00590, A. oryzae RIB40 : AO090701000068, A. flavus NRRL 3357 : AFL2G_05720 and A. niger ATCC 1015 : 48610-mRNA
AN6296	Ortholog of A. fumigatus Af293 : Afu2g12300, A. niger CBS 513.88 : An02g04340, A. oryzae RIB40 : AO090026000420, A. niger ATCC 1015 : 173727-mRNA and A. terreus NIH2624 : ATEG_01163
AN6431	Putative polyketide synthase
AN6288	Septation initiation network (SIN) component; required for septation and conidiation; localized to spindle pole bodies and sites of septation; S. pombe Mob1p required for localization of the sidB ortholog, Sid2p and for its kinase activity
AN6423	Ortholog of A. fumigatus Af293 : Afu3g00960, A. niger CBS 513.88 : An16g08680, A. oryzae RIB40 : AO090009000250, A. flavus NRRL 3357 : AFL2G_10418 and A. niger ATCC 1015 : 194055-mRNA
AN6415
AN6181	Has domain(s) with predicted structural constituent of ribosome activity, role in translation and ribosome localization
AN6909	Putative bestrophin-like protein; similar to plasma membrane anion channels
AN6675	Ortholog(s) have histone acetyltransferase activity, methylated histone residue binding activity, role in histone acetylation and NuA3 histone acetyltransferase complex, cytoplasm localization
AN6667	Has domain(s) with predicted DNA binding, sequence-specific DNA binding transcription factor activity, zinc ion binding activity, role in regulation of transcription, DNA-dependent, transcription, DNA-dependent and nucleus localization
AN6638	Protein with homology to cytosine methyltransferases; required for early sexual development and formation of viable ascospores; dmtA locus also encodes an anti-sense transcript tmdA
AN6396	Has domain(s) with predicted DNA binding, sequence-specific DNA binding transcription factor activity, zinc ion binding activity, role in regulation of transcription, DNA-dependent, transcription, DNA-dependent and nucleus localization
AN6388	Putative beta-galactosidase with a predicted role in polysaccharide degradation
AN6531	Putative Sec1p-like protein with a predicted role in vacuolar protein sorting
AN6523	Formin; FH1/2 domain protein; colocalizes with TeaA at cell apex, localization is actin-dependent; required for the formation of actin rings at sites of septation; mutant spores exhibit a random pattern of germ tube emergence
AN6515	Ortholog(s) have role in posttranslational protein targeting to membrane, protein insertion into ER membrane and TRC complex localization
AN6281
AN9529	Ortholog of A. fumigatus Af293 : Afu6g04410, A. niger CBS 513.88 : An15g00970, A. flavus NRRL 3357 : AFL2G_05751, N. fischeri NRRL 181 : NFIA_050950 and A. terreus NIH2624 : ATEG_07010
AN6505	WD40 repeat protein; required for sexual development and for sterigmatocystin production; experimentally studied orthologs present in Neurospora crassa, Candida albicans, Schizosaccharomyces pombe and Penicillium marneffei
AN6271	Ortholog of A. fumigatus Af293 : Afu2g12600, A. niger CBS 513.88 : An02g01530, A. oryzae RIB40 : AO090026000355, A. flavus NRRL 3357 : AFL2G_06904 and A. niger ATCC 1015 : 206475-mRNA
AN6263	Has domain(s) with predicted ATP binding, nucleoside-triphosphatase activity
AN10863	Has domain(s) with predicted nucleotide binding, oxidoreductase activity, acting on the CH-NH2 group of donors, oxygen as acceptor activity and role in oxidation-reduction process
AN5957	Putative branched chain amino acid aminotransferase with a predicted role in valine, leucine, and isoleucine metabolism
AN6077	Putative NADH dehydrogenase (ubiquinone) with a predicted role in energy metabolism
AN6220	Ortholog of S. cerevisiae : YMR155W, A. fumigatus Af293 : Afu2g13390, A. niger CBS 513.88 : An02g02260, A. oryzae RIB40 : AO090026000316 and A. niger ATCC 1015 : 122575-mRNA
AN5949	Ortholog of A. fumigatus Af293 : Afu2g10330, A. niger CBS 513.88 : An16g04660, A. oryzae RIB40 : AO090011000605, A. flavus NRRL 3357 : AFL2G_05357 and A. niger ATCC 1015 : 48964-mRNA
AN6069	Has domain(s) with predicted ATP binding, DNA binding, DNA ligase (ATP) activity and role in DNA ligation involved in DNA repair, DNA recombination, DNA replication
AN10820	Has domain(s) with predicted carbohydrate binding, catalytic activity and role in carbohydrate catabolic process
AN10812	Protein of unknown function; transcript repressed by nitrate
AN6150	Ortholog of A. fumigatus Af293 : Afu2g08470, A. niger CBS 513.88 : An12g03830, A. oryzae RIB40 : AO090011000854, A. flavus NRRL 3357 : AFL2G_05566 and A. niger ATCC 1015 : 42470-mRNA
AN6341	Protein with similarity to Saccharomyces cerevisiae Crn1p; predicted role in actin patch assembly
AN10798	Ortholog of A. fumigatus Af293 : Afu2g12120, A. niger CBS 513.88 : An02g04190, A. oryzae RIB40 : AO090026000434, A. flavus NRRL 3357 : AFL2G_06837 and A. niger ATCC 1015 : 175395-mRNA
AN6333
AN5971	Putative NADH-ubiquinone oxidoreductase
AN6325	Ortholog(s) have nucleotidase activity and role in pyrimidine base metabolic process
AN6091	Has domain(s) with predicted DNA binding, sequence-specific DNA binding transcription factor activity, zinc ion binding activity, role in regulation of transcription, DNA-dependent, transcription, DNA-dependent and nucleus localization
AN6317	Class VI chitin synthase with a role in chitin biosynthesis; involved in hyphal tip growth; contains a myosin-like domain; mutation is synthetically lethal with csmA mutation; localized at hyphal tips and septa
AN6083	Ortholog(s) have role in ribosomal large subunit assembly, translational termination
AN6659	Has domain(s) with predicted nucleotide binding, oxidoreductase activity and role in oxidation-reduction process
AN6802
AN6560	Ortholog of A. fumigatus Af293 : Afu6g04600, A. niger CBS 513.88 : An15g00728, A. oryzae RIB40 : AO090701000086, A. flavus NRRL 3357 : AFL2G_05735 and A. niger ATCC 1015 : 141194-mRNA
AN6552	Putative F-box protein
AN6544	Ortholog(s) have role in late endosome to vacuole transport via multivesicular body sorting pathway, protein targeting to vacuole and Vps55/Vps68 complex, fungal-type vacuole membrane, mitochondrion localization
AN6536	Imidazole glycerol-phosphate dehydratase, catalyzes the seventh enzymatic step in histidine biosynthesis; expression is under the cross-pathway control regulatory system; mutation blocks sexual development
AN6528	Protein predicted to have a role in pheromone precursor processing
AN6294	Ortholog of A. fumigatus Af293 : Afu2g12320, A. niger CBS 513.88 : An02g04360, A. flavus NRRL 3357 : AFL2G_06850, A. niger ATCC 1015 : 52208-mRNA and N. fischeri NRRL 181 : NFIA_087470
AN11495
AN6494	Has domain(s) with predicted nucleotide binding activity
AN6255	Putative cytochrome c oxidase subunit with a predicted role in energy metabolism
AN10855	Ortholog(s) have DNA-directed DNA polymerase activity, role in DNA-dependent DNA replication initiation, telomere capping and alpha DNA polymerase:primase complex, nuclear envelope localization
AN5893	RGS (regulator of G-protein signaling) family member; negative regulator of G-protein signaling promoting conidiophore development; required for light-dependent activation of brlA transcription
AN6247	Ortholog of A. fumigatus Af293 : Afu2g13100, A. niger CBS 513.88 : An02g01810, A. oryzae RIB40 : AO090026000266, A. flavus NRRL 3357 : AFL2G_06983 and A. niger ATCC 1015 : 206509-mRNA
AN10847
AN5885	Putative catalytic subunit of the alpha-1,3 glucan synthase complex
AN5916	Mitochondrial enoyl-CoA hydratase, involved in fatty acid beta-oxidation; required for growth on short-chain fatty acids and for catabolism of isoleucine and valine; transcription is induced by fatty acids
AN6036	Has domain(s) with predicted nucleotide binding activity and role in mRNA processing
AN5908	Putative triose-phosphate isomerase with a predicted role in glycolysis
AN6028	Has domain(s) with predicted coenzyme binding, nucleotide binding, phosphogluconate dehydrogenase (decarboxylating) activity and role in pentose-phosphate shunt
AN5801	Ortholog(s) have mitochondrion localization
AN5955	Has domain(s) with predicted DNA binding, sequence-specific DNA binding transcription factor activity, zinc ion binding activity, role in regulation of transcription, DNA-dependent, transcription, DNA-dependent and nucleus localization
AN6309	Ortholog of A. fumigatus Af293 : Afu2g12160, A. niger CBS 513.88 : An02g04230, A. oryzae RIB40 : AO090026000430, A. flavus NRRL 3357 : AFL2G_06841 and A. niger ATCC 1015 : 36872-mRNA
AN6075	Has domain(s) with predicted ammonia-lyase activity, role in L-phenylalanine catabolic process, biosynthetic process and cytoplasm localization
AN5947	Ortholog of N. fischeri NRRL 181 : NFIA_007650
AN6935
AN6927	Putative plasma membrane sensor-transducer; N- and O- glycosylated and localized in the cell wall and membrane
AN6693	Protein of unknown function; transcript repressed by nitrate
AN6685	Ortholog(s) have role in cellular bud site selection and cellular bud neck, cellular bud scar, mitochondrion localization
AN6677	Ortholog(s) have histone methyltransferase activity (H3-K4 specific) activity, role in chromatin silencing at telomere, histone H3-K4 methylation and Set1C/COMPASS complex localization
AN6820	Putative histidine-containing phosphotransfer protein
AN6669	Putative sugar transporter
AN6812	Has domain(s) with predicted hydrolase activity, acting on carbon-nitrogen (but not peptide) bonds activity and role in nitrogen compound metabolic process
AN6478
AN6621	Ortholog of A. flavus NRRL 3357 : AFL2G_12250
AN6613	Ortholog of A. niger CBS 513.88 : An15g01490, A. oryzae RIB40 : AO090701000146, A. flavus NRRL 3357 : AFL2G_05796, N. fischeri NRRL 181 : NFIA_050790 and A. terreus NIH2624 : ATEG_07052
AN6371	Ortholog of A. fumigatus Af293 : Afu2g14000, A. oryzae RIB40 : AO090026000160, A. flavus NRRL 3357 : AFL2G_07081, N. fischeri NRRL 181 : NFIA_089200 and A. clavatus NRRL 1 : ACLA_073600
AN6363	Putative protein kinase; extragenic suppressor of the bimD6 mutation that blocks chromosome attachment to spindle microtubules
AN5993	Has domain(s) with predicted calcium ion binding activity
AN6347	Has domain(s) with predicted ATP binding, protein serine/threonine kinase activity, protein tyrosine kinase activity and role in protein phosphorylation
AN5985	Has domain(s) with predicted inositol oxygenase activity, iron ion binding activity, role in inositol catabolic process, oxidation-reduction process and cytoplasm localization
AN6339	Has domain(s) with predicted ATP binding, protein serine/threonine kinase activity, protein tyrosine kinase activity and role in protein phosphorylation
AN5977	Ortholog(s) have carbonyl reductase (NADPH) activity and cytoplasm, nucleus localization
AN6097
AN6240	Ortholog of A. fumigatus Af293 : Afu2g13170, A. niger CBS 513.88 : An02g01880, A. oryzae RIB40 : AO090026000277, A. flavus NRRL 3357 : AFL2G_06976 and A. niger ATCC 1015 : 126586-mRNA
AN6781
AN6214	Putative Hat1 acetyltransferase
AN5860	Low affinity glucose transporter of the major facilitator superfamily (MFS); transcriptionally repressed by growth on xylose
AN6206	Ortholog of A. fumigatus Af293 : Afu2g11880, N. fischeri NRRL 181 : NFIA_087110, A. terreus NIH2624 : ATEG_01129, A. clavatus NRRL 1 : ACLA_070820 and A. fumigatus A1163 : AFUB_027620
AN6881	Ortholog of A. fumigatus Af293 : Afu8g07160, A. niger CBS 513.88 : An03g01630, A. niger ATCC 1015 : 137513-mRNA, N. fischeri NRRL 181 : NFIA_099950 and A. terreus NIH2624 : ATEG_09138
AN6873
AN6865	Ortholog of A. fumigatus Af293 : Afu5g13120, A. niger CBS 513.88 : An14g06020, A. oryzae RIB40 : AO090120000437, A. flavus NRRL 3357 : AFL2G_08438 and A. niger ATCC 1015 : 41928-mRNA
AN6857	Ortholog(s) have alpha-1,2-mannosyltransferase activity, role in protein glycosylation and Golgi apparatus localization
AN6849	Has domain(s) with predicted protein dimerization activity, sequence-specific DNA binding, sequence-specific DNA binding transcription factor activity and role in regulation of transcription, DNA-dependent
AN6750	Has domain(s) with predicted monooxygenase activity and role in oxidation-reduction process
AN6599	Ortholog(s) have mitochondrion localization
AN6742	Has domain(s) with predicted carboxy-lyase activity, monooxygenase activity and role in oxidation-reduction process
AN6734	Karyopherin; essential nuclear receptor
AN6366	Has domain(s) with predicted oxidoreductase activity and role in oxidation-reduction process
AN6501	Has domain(s) with predicted nucleic acid binding, nucleotide binding activity
AN6358
AN5996	Has domain(s) with predicted structural constituent of ribosome activity, role in translational elongation and ribosome localization
AN5988	Ortholog of A. fumigatus Af293 : Afu2g10190, A. niger CBS 513.88 : An16g04790, A. oryzae RIB40 : AO090011000617, A. flavus NRRL 3357 : AFL2G_05371 and A. niger ATCC 1015 : 56409-mRNA
AN6251	Ortholog(s) have bis(5'-adenosyl)-hexaphosphatase activity, bis(5'-adenosyl)-pentaphosphatase activity, diphosphoinositol-polyphosphate diphosphatase activity, endopolyphosphatase activity
AN10851	Ortholog of A. fumigatus Af293 : Afu7g05940, A. niger CBS 513.88 : An07g01650, A. oryzae RIB40 : AO090005000458, A. flavus NRRL 3357 : AFL2G_00448 and A. niger ATCC 1015 : 40169-mRNA
AN6243	Putative serine/threonine protein kinase involved in light-mediated regulation of sexual development; required for sterigmatocystin production
AN10843
AN5881	Ortholog of A. fumigatus Af293 : Afu2g11320, A. niger CBS 513.88 : An02g03290, A. oryzae RIB40 : AO090026000518, A. flavus NRRL 3357 : AFL2G_06765 and A. niger ATCC 1015 : 173978-mRNA
AN6235	Has domain(s) with predicted catalytic activity and role in metabolic process
AN6804	Predicted transporter of the major facilitator superfamily (MFS); expression upregulated after exposure to farnesol
AN6570	Ortholog(s) have AMP-activated protein kinase activity and role in cell adhesion, invasive growth in response to glucose limitation, protein phosphorylation, regulation of protein complex assembly, signal transduction
AN5879	Ortholog(s) have role in intracellular sterol transport and fungal-type vacuole lumen localization
AN10750	Ortholog of A. niger CBS 513.88 : An05g00625
AN6142	Ortholog(s) have RNA cap binding activity, role in nuclear mRNA splicing, via spliceosome and commitment complex, nuclear cap binding complex localization
AN10742
AN6134
AN10734	Ortholog(s) have role in regulation of translational elongation and cytosolic ribosome, mitochondrion localization
AN6126	Putative acetyl-CoA carboxylase with a predicted role in cytosolic fatty acid formation
AN6118	Dicarboxylic amino acid permease, mediates high-affinity transport of L-glutamate and L-aspartate; regulated by nitrogen metabolite repression; mutants fail to utilize aspartate as a sole nitrogen source
AN5852	Has domain(s) with predicted catalytic activity and role in metabolic process
AN10806	Ortholog(s) have cytoplasm localization
AN5844
AN5836	APSES domain transcription factor involved in regulation of conidiophore development; represses abaA and other developmentally regulated genes; locus consists of stuA-alpha and stuA-beta transcriptional units; stuA-alpha contains a muORF
AN5828	Has domain(s) with predicted heme binding activity
AN6793	Ortholog of A. nidulans FGSC A4 : AN6239, A. fumigatus Af293 : Afu3g03390, Afu7g00330, A. niger CBS 513.88 : An03g03530 and A. oryzae RIB40 : AO090103000170, AO090701000114
AN6785	Ortholog of A. fumigatus Af293 : Afu7g06760, N. fischeri NRRL 181 : NFIA_028050, A. terreus NIH2624 : ATEG_09165 and A. fumigatus A1163 : AFUB_092340
AN6777	Putative F-box protein
AN6920	Subunit of the endosomal sorting complex required for transport III (ESCRT-III); mediates recruitment of calpain-like cysteine protease PalB to the ESCRT-III complex; mutant inefficiently processes the pacC transcript
AN6769	Has domain(s) with predicted metal ion transmembrane transporter activity, role in metal ion transport, transmembrane transport and membrane localization
AN6947
AN6697	Putative Sun-family protein
AN6840	Putative hydroxyacylglutathione hydrolase with a predicted role in the methylglyoxal bypass
AN6689	Ortholog(s) have role in nuclear pore organization and endoplasmic reticulum, nuclear pore, ribosome localization
AN10835	Ortholog of A. fumigatus Af293 : Afu6g04180, A. niger CBS 513.88 : An15g01400, A. flavus NRRL 3357 : AFL2G_05787, N. fischeri NRRL 181 : NFIA_050700 and A. terreus NIH2624 : ATEG_07044
AN6227	Has domain(s) with predicted catalytic activity, pyridoxal phosphate binding activity and role in metabolic process
AN5873	Putative gamma-tubulin complex protein 2
AN10827	Ortholog of S. cerevisiae : YCL012C, A. fumigatus Af293 : Afu6g05190, A. niger CBS 513.88 : An15g00090, A. oryzae RIB40 : AO090701000015 and A. flavus NRRL 3357 : AFL2G_05674
AN5865	Putative GTP-binding protein; S. cerevisiae ortholog Nog1p has role in ribosomal subunit export from nucleus, ribosomal large subunit biogenesis and rRNA processing; expression reduced after exposure to farnesol
AN10819	Has domain(s) with predicted ATP binding, protein kinase activity and role in protein phosphorylation
AN10793	Has domain(s) with predicted nucleotide binding, oxidoreductase activity, zinc ion binding activity and role in oxidation-reduction process
AN6419	Ortholog of A. nidulans FGSC A4 : AN6946, AN5664, AN8984, A. fumigatus Af293 : Afu2g17830 and A. niger CBS 513.88 : An01g00890, An03g05810, An14g05850
AN10785	Ortholog of A. fumigatus Af293 : Afu2g12100, A. niger CBS 513.88 : An02g04170, A. oryzae RIB40 : AO090026000436, A. niger ATCC 1015 : 52202-mRNA and N. fischeri NRRL 181 : NFIA_087280
AN6177	Ortholog of A. fumigatus Af293 : Afu2g08180, N. fischeri NRRL 181 : NFIA_083860, A. terreus NIH2624 : ATEG_09659 and A. fumigatus A1163 : AFUB_024180
AN6320	Fatty acid oxygenase involved in oxylipin biosynthesis; null mutant overproduces sterigmatocystin and penicillin, displays increased conidial production and decreased ascospore production, accumulation of psiBbeta decreased
AN6011
AN6003	Ortholog of A. fumigatus Af293 : Afu2g10060, A. niger CBS 513.88 : An03g02950, A. oryzae RIB40 : AO090011000631, A. flavus NRRL 3357 : AFL2G_05383 and A. niger ATCC 1015 : 45641-mRNA
AN6971	Has domain(s) with predicted ATP-dependent helicase activity and role in DNA recombination
AN6963	Has domain(s) with predicted oxidoreductase activity and role in oxidation-reduction process
AN6955	Has domain(s) with predicted nucleoside-triphosphatase activity, nucleotide binding activity
AN6929	Putative alpha-L-rhamnosidase
AN6695	Protein involved in pre-mRNA stability and nonsense-mediated mRNA decay (NMD) pathway
AN6687	Has domain(s) with predicted DNA binding activity and nucleus localization
AN6830	Putative laccase, a copper-containing enzyme that oxidizes phenolic substrates
AN6679	Ortholog(s) have SSU rRNA binding, structural constituent of ribosome activity and role in maturation of SSU-rRNA from tricistronic rRNA transcript (SSU-rRNA, 5.8S rRNA, LSU-rRNA)
AN6822	Ortholog of A. fumigatus Af293 : Afu5g12850, A. niger CBS 513.88 : An14g06350, A. oryzae RIB40 : AO090120000405, A. niger ATCC 1015 : 41955-mRNA and N. fischeri NRRL 181 : NFIA_074310
AN6580	Putative cardiolipin synthase with a predicted role in phospholipid metabolism
AN11250	Ortholog(s) have role in exonucleolytic trimming to generate mature 3'-end of 5.8S rRNA from tricistronic rRNA transcript (SSU-rRNA, 5.8S rRNA and LSU-rRNA), more
AN6522	Putative mitochondrial GTPase; ortholog of S. cerevisiae Mss1p; expression upregulated after exposure to farnesol
AN6514	Ortholog(s) have enzyme regulator activity, m7G(5')pppN diphosphatase activity
AN6280	Ortholog of A. fumigatus Af293 : Afu2g12520, A. niger CBS 513.88 : An02g04750, A. flavus NRRL 3357 : AFL2G_06862, A. niger ATCC 1015 : 36909-mRNA and N. fischeri NRRL 181 : NFIA_087660
AN9528	Ortholog(s) have role in mitochondrial genome maintenance, phospholipid transport, protein import into mitochondrial outer membrane and ERMES complex, integral to endoplasmic reticulum membrane localization
AN6506	Putative C-4 sterol methyl oxidase with a predicted role in sterol metabolism
AN6272	Has domain(s) with predicted nucleotide binding, oxidoreductase activity and role in oxidation-reduction process
AN6264	Has domain(s) with predicted transcription cofactor activity, role in multicellular organismal development and nucleus localization
AN10864	Has domain(s) with predicted protein tyrosine phosphatase activity and role in dephosphorylation
AN10825	Has domain(s) with predicted amino acid transmembrane transporter activity, role in amino acid transmembrane transport and membrane localization
AN5863	Predicted DDE1 transposon-related ORF
AN6217	Putative F-box protein
AN5855	Has domain(s) with predicted ATP adenylyltransferase activity
AN6209	Putative 5'-phosphoribosyl-4-(N-succinocarboxamide)-5-aminoimidazole lyase with a predicted role in purine metabolism; adenylosuccinate lyase; expression reduced after exposure to farnesol
AN6465
AN6600	Ortholog of A. fumigatus Af293 : Afu6g04100, A. niger CBS 513.88 : An15g01340, A. flavus NRRL 3357 : AFL2G_05781, A. niger ATCC 1015 : 40409-mRNA and N. fischeri NRRL 181 : NFIA_050640
AN6457	Has domain(s) with predicted peroxidase activity
AN6449	Putative cytochrome P450
AN6350	Ortholog of A. oryzae RIB40 : AO090023000135
AN6199	Ortholog(s) have RNA cap binding activity, role in deadenylation-dependent decapping of nuclear-transcribed mRNA and cytoplasmic mRNA processing body, mRNA cap binding complex localization
AN6342	Has domain(s) with predicted zinc ion binding activity
AN10799	Ortholog of A. fumigatus Af293 : Afu2g13480, A. niger CBS 513.88 : An02g02390, A. oryzae RIB40 : AO090026000326, A. flavus NRRL 3357 : AFL2G_06933 and A. niger ATCC 1015 : 36749-mRNA
AN6334	Has domain(s) with predicted GTP binding, GTPase activity, role in SRP-dependent cotranslational protein targeting to membrane, ribosome biogenesis and nucleus localization
AN5980	Ortholog of A. fumigatus Af293 : Afu2g10310, A. niger CBS 513.88 : An16g04680, A. oryzae RIB40 : AO090011000607, A. flavus NRRL 3357 : AFL2G_05359 and A. niger ATCC 1015 : 183811-mRNA
AN5972	Ortholog(s) have ubiquitin binding activity and role in ER to Golgi vesicle-mediated transport, late endosome to vacuole transport via multivesicular body sorting pathway, retrograde vesicle-mediated transport, Golgi to ER
AN6092	Copper amine oxidase; has similarity to Pichia pastoris lysyl oxidase; conserved histidine residues bind active site copper; highly N-glycosylated when expressed in A. niger
AN3880	Putative acyl-coA dehydrogenase
AN10526	Arginine methyltransferase
AN4226	Ortholog(s) have role in maturation of SSU-rRNA from tricistronic rRNA transcript (SSU-rRNA, 5.8S rRNA, LSU-rRNA) and 90S preribosome, nucleolus, small-subunit processome localization
AN3872	Transcript induced by light in in developmentally competent mycelia
AN10518	Ortholog of A. fumigatus Af293 : Afu1g06350, A. niger CBS 513.88 : An18g05000, A. oryzae RIB40 : AO090001000412, A. flavus NRRL 3357 : AFL2G_09064 and A. niger ATCC 1015 : 212098-mRNA
AN3864	Putative homologue of the human NTF2-like export factor 1, p15/NXT1,
AN4218	Ortholog(s) have GDP binding, GTP binding, translation elongation factor activity, role in tRNA export from nucleus, translational elongation and mitochondrion localization
AN3856
AN3848
AN4111	Has domain(s) with predicted oxidoreductase activity and role in oxidation-reduction process
AN4103	Has domain(s) with predicted role in transmembrane transport and integral to membrane localization
AN3598	Putative peptidyl-prolyl cis-trans isomerase; FKBP12 homolog; mutant displays reduced growth on 2-pyrrolidone and enhanced growth on threonine
AN6555	Ortholog(s) have role in medium-chain fatty acid biosynthetic process
AN6344	Has domain(s) with predicted role in transmembrane transport and integral to membrane localization
AN6727	Ortholog of A. fumigatus Af293 : Afu6g03180, Afu7g05880, A. niger CBS 513.88 : An07g02000, An01g14710, A. flavus NRRL 3357 : AFL2G_00442 and N. fischeri NRRL 181 : NFIA_027120, NFIA_049540
AN6493	Has domain(s) with predicted role in vesicle docking involved in exocytosis and exocyst localization
AN6719	Ortholog of A. fumigatus Af293 : Afu7g05770, A. flavus NRRL 3357 : AFL2G_00430, N. fischeri NRRL 181 : NFIA_027000, A. terreus NIH2624 : ATEG_06356 and A. clavatus NRRL 1 : ACLA_007450
AN6485	Putative cytochrome P450
AN6620	Has domain(s) with predicted hydrolase activity, hydrolyzing O-glycosyl compounds activity and role in carbohydrate metabolic process
AN6477	Has domain(s) with predicted transporter activity, role in transmembrane transport and integral to membrane localization
AN9499
AN6469
AN6612	Ortholog(s) have role in maturation of 5.8S rRNA from tricistronic rRNA transcript (SSU-rRNA, 5.8S rRNA, LSU-rRNA), maturation of LSU-rRNA from tricistronic rRNA transcript (SSU-rRNA, 5.8S rRNA, LSU-rRNA)
AN6604	Ortholog(s) have role in regulation of transcription from RNA polymerase II promoter, tRNA modification and Elongator holoenzyme complex, cytoplasm, nucleus localization
AN6370	Ortholog of A. fumigatus Af293 : Afu2g14010, A. oryzae RIB40 : AO090026000159, A. flavus NRRL 3357 : AFL2G_07082, A. niger ATCC 1015 : 206764-mRNA and N. fischeri NRRL 181 : NFIA_089210
AN6362	Ortholog(s) have arsenate reductase activity
AN6827	Ortholog of A. niger CBS 513.88 : An14g06460, A. oryzae RIB40 : AO090120000399, A. flavus NRRL 3357 : AFL2G_08403, A. niger ATCC 1015 : 49450-mRNA and N. fischeri NRRL 181 : NFIA_074190
AN6921	Ortholog(s) have chaperone binding activity, role in positive regulation of telomere maintenance via telomerase, protein folding, regulation of telomerase activity and cytoplasm, nucleus localization
AN6913	Ortholog(s) have ubiquitin-specific protease activity and endoplasmic reticulum localization
AN6905	Ortholog of A. fumigatus Af293 : Afu5g13500, A. niger CBS 513.88 : An14g04970, A. flavus NRRL 3357 : AFL2G_08485, A. niger ATCC 1015 : 211217-mRNA and A. terreus NIH2624 : ATEG_06158
AN6671
AN6663
AN6655	Putative glucose 1-dehydrogenase
AN6647	Has domain(s) with predicted oxidoreductase activity and role in oxidation-reduction process
AN6639	Putative 2-methylcitrate dehydratase with a predicted role in lysine metabolism
AN11510	Has domain(s) with predicted role in defense response
AN6397	Has domain(s) with predicted ATP binding, nucleoside-triphosphatase activity
AN6540	Ortholog of A. fumigatus Af293 : Afu6g04720, A. niger CBS 513.88 : An15g00580, A. oryzae RIB40 : AO090701000067, A. flavus NRRL 3357 : AFL2G_05719 and A. niger ATCC 1015 : 130572-mRNA
AN6389	Ortholog of A. fumigatus Af293 : Afu6g10800, A. niger CBS 513.88 : An11g00440, A. oryzae RIB40 : AO090023000186, A. flavus NRRL 3357 : AFL2G_04067 and A. niger ATCC 1015 : 47785-mRNA
AN5962	Has domain(s) with predicted nucleic acid binding activity
AN6082	Ortholog(s) have pre-mRNA 5'-splice site binding, structural constituent of ribosome activity, role in negative regulation of nuclear mRNA splicing, via spliceosome, rRNA processing and cytoplasm localization
AN6308	Ortholog of A. fumigatus Af293 : Afu2g12170, A. niger CBS 513.88 : An02g04240, A. oryzae RIB40 : AO090026000429, A. flavus NRRL 3357 : AFL2G_06842 and N. fischeri NRRL 181 : NFIA_087350
AN5954	Protein with reduced expression after exposure to farnesol
AN6074	Ortholog(s) have mRNA binding, protein heterodimerization activity, role in mRNA cleavage, mRNA polyadenylation and mRNA cleavage factor complex localization
AN5946	Has domain(s) with predicted alcohol O-acetyltransferase activity and role in alcohol metabolic process
AN6066	Has domain(s) with predicted catalytic activity and role in metabolic process
AN5938	Ortholog of A. fumigatus Af293 : Afu5g01380, A. niger CBS 513.88 : An16g00850, A. oryzae RIB40 : AO090701000476, A. niger ATCC 1015 : 210788-mRNA and N. fischeri NRRL 181 : NFIA_040720
AN6201	Ortholog of A. fumigatus Af293 : Afu2g11830, A. oryzae RIB40 : AO090026000461, A. flavus NRRL 3357 : AFL2G_06815, N. fischeri NRRL 181 : NFIA_087060 and A. terreus NIH2624 : ATEG_01122
AN6058	DUF833 domain-containing protein; intracellular, menadione stress-induced protein
AN10801	Ortholog of A. fumigatus Af293 : Afu2g14240, A. niger CBS 513.88 : An02g01250, A. oryzae RIB40 : AO090023000105, A. flavus NRRL 3357 : AFL2G_03997 and A. niger ATCC 1015 : 129181-mRNA
AN5831	Ortholog of A. nidulans FGSC A4 : AN10273/gst3, A. niger CBS 513.88 : An15g06030, An05g00350, A. oryzae RIB40 : AO090011000920, A. niger ATCC 1015 : 42534-mRNA and N. fischeri NRRL 181 : NFIA_091010
AN5823	L-ornithine N5-monooxygenase; involved in siderophore biosynthesis; null mutant inviable unless medium is supplemented with siderophores
AN5815	Has domain(s) with predicted ATP binding, protein serine/threonine kinase activity and role in protein phosphorylation
AN5943	Ortholog of A. niger CBS 513.88 : An11g00090 and A. niger ATCC 1015 : 178492-mRNA
AN6063	Has domain(s) with predicted role in transmembrane transport and integral to membrane localization
AN5935	Has domain(s) with predicted transmembrane transporter activity, role in transmembrane transport and integral to membrane localization
AN6055	Ortholog(s) have biotin-[acetyl-CoA-carboxylase] ligase activity, biotin-[pyruvate-carboxylase] ligase activity, role in protein biotinylation and cytoplasm, nucleus localization
AN5927	Ortholog of A. fumigatus Af293 : Afu2g10790, A. flavus NRRL 3357 : AFL2G_05307, A. niger ATCC 1015 : 120353-mRNA, N. fischeri NRRL 181 : NFIA_086120 and A. terreus NIH2624 : ATEG_01498
AN6047	Ortholog of A. fumigatus Af293 : Afu2g09670, A. oryzae RIB40 : AO090011000678, A. flavus NRRL 3357 : AFL2G_05421, N. fischeri NRRL 181 : NFIA_085140 and A. clavatus NRRL 1 : ACLA_068750
AN5919	Ortholog(s) have role in multivesicular body membrane disassembly, piecemeal microautophagy of nucleus, vacuolar protein processing and integral to membrane, vacuolar lumen localization
AN6039	Has domain(s) with predicted structural constituent of ribosome activity, role in translation and ribosome localization
AN5820	Cystathionine beta-synthase, an enzyme involved in methionine, S-adenosylmethionine, and cysteine biosynthesis; intracellular, menadione stress-induced protein
AN5812	Ortholog(s) have aminopeptidase activity, epoxide hydrolase activity, role in cellular lipid metabolic process, protein catabolic process and cytoplasm, nucleus localization
AN6218	Has domain(s) with predicted sequence-specific DNA binding transcription factor activity, zinc ion binding activity, role in regulation of transcription, DNA-dependent and nucleus localization
AN10818	Has domain(s) with predicted nucleotide binding activity
AN5856	Ortholog(s) have role in cellular magnesium ion homeostasis and fungal-type vacuole membrane localization
AN5848	Ortholog of A. fumigatus Af293 : Afu2g08010, A. niger CBS 513.88 : An05g00570, A. oryzae RIB40 : AO090011000900, A. flavus NRRL 3357 : AFL2G_05608 and A. niger ATCC 1015 : 42514-mRNA
AN6111	Has domain(s) with predicted 3'-5'-exoribonuclease activity, RNA binding activity and role in RNA processing
AN6103	Has domain(s) with predicted viral capsid localization
AN6797
AN6940	Has domain(s) with predicted metal ion transmembrane transporter activity, role in metal ion transport, transmembrane transport and membrane localization
AN6789
AN6932	High-capacity, high-affinity uric acid-xanthine permease; induced by purine; positively regulated by uaY; under ammonium repression by AreA; localized to plasma membrane and strongly expressed in periphery of metulae
AN6924
AN3741	Alcohol dehydrogenase II, has a predicted role in two-carbon compound metabolism
AN3733	Putative alpha-1,2 mannosidase with a predicted role in mannose polymer metabolism
AN3725	Developmentally regulated protein with similarity to Candida albicans Wh11p; transcription is repressed by StuA; expression upregulated after exposure to farnesol
AN3491	Has domain(s) with predicted role in transmembrane transport and integral to membrane localization
AN3717	Has domain(s) with predicted methyltransferase activity and role in metabolic process
AN8197	Ortholog of A. fumigatus Af293 : Afu5g03290, A. niger CBS 513.88 : An09g05540, A. oryzae RIB40 : AO090102000532, A. flavus NRRL 3357 : AFL2G_09911 and A. niger ATCC 1015 : 56901-mRNA
AN3709	Ortholog of A. niger CBS 513.88 : An06g01900
AN8189
AN3475
AN7970	Has domain(s) with predicted phosphoric diester hydrolase activity and role in lipid metabolic process
AN8090
AN3602	Putative deadenylase with a predicted role in RNA processing; disruption leads to a stabilization of transcripts
AN7962	Extracellular deuterolysin-type metallo-proteinase
AN7954	Ortholog(s) have intracellular localization
AN8074	Has domain(s) with predicted ubiquitin thiolesterase activity, zinc ion binding activity and role in ubiquitin-dependent protein catabolic process
AN6408	Ortholog of A. fumigatus Af293 : Afu1g02300, A. niger CBS 513.88 : An02g00680, A. oryzae RIB40 : AO090012000134, A. flavus NRRL 3357 : AFL2G_03065 and A. niger ATCC 1015 : 36635-mRNA
AN10782	Putative mitochondrial phosphate carrier protein; expression upregulated after exposure to farnesol
AN6174	Ortholog of A. fumigatus Af293 : Afu2g08220, A. flavus NRRL 3357 : AFL2G_05592 and A. terreus NIH2624 : ATEG_09662
AN6166	Ortholog(s) have mitochondrion localization
AN10766	Has domain(s) with predicted pyridoxal phosphate binding, transaminase activity and role in biosynthetic process, cellular amino acid metabolic process
AN6301	Ortholog of A. niger CBS 513.88 : An02g04310
AN6158	Ortholog of A. fumigatus Af293 : Afu2g08370, A. niger CBS 513.88 : An12g03580, A. flavus NRRL 3357 : AFL2G_05575, A. niger ATCC 1015 : 128428-mRNA and N. fischeri NRRL 181 : NFIA_084000
AN10758	Ortholog of A. fumigatus Af293 : Afu2g10430, A. niger CBS 513.88 : An02g06140, A. oryzae RIB40 : AO090011000597, A. flavus NRRL 3357 : AFL2G_05347 and A. niger ATCC 1015 : 47000-mRNA
AN6051	Ortholog of A. fumigatus Af293 : Afu2g09620, A. niger CBS 513.88 : An16g05650, A. oryzae RIB40 : AO090011000693, A. flavus NRRL 3357 : AFL2G_05429 and A. niger ATCC 1015 : 184121-mRNA
AN5931	Putative ATP-dependent RNA helicase; ortholog of S. cerevisiae Dbp2p; expression reduced after exposure to farnesol
AN6043
AN5923
AN5915	Ortholog(s) have role in ER to Golgi vesicle-mediated transport, protein retention in ER lumen, retrograde vesicle-mediated transport, Golgi to ER and COPI-coated vesicle, ER to Golgi transport vesicle localization
AN6035	Has domain(s) with predicted catalytic activity and role in cellular amino acid catabolic process
AN6825	Has domain(s) with predicted guanylate cyclase activity, heme binding activity and role in cGMP biosynthetic process
AN6275	Ortholog of A. fumigatus Af293 : Afu2g12570, A. niger CBS 513.88 : An02g01500, A. oryzae RIB40 : AO090026000362, A. flavus NRRL 3357 : AFL2G_06897 and A. niger ATCC 1015 : 206469-mRNA
AN9440
AN6267	Has domain(s) with predicted binding activity and role in intracellular protein transport
AN6410	Protein of unknown function; transcript is induced by nitrate
AN10867	Putative alpha-L-rhamnosidase
AN6259	Ortholog of A. fumigatus Af293 : Afu3g15070, N. fischeri NRRL 181 : NFIA_062010 and A. fumigatus A1163 : AFUB_034140
AN5897	Has domain(s) with predicted structural constituent of ribosome activity, role in translation and mitochondrial ribosome localization
AN6160	WD repeat-containing protein; transcript repressed by nitrate
AN5889	Putative nuclear pore complex protein with homology to Saccharomyces cerevisiae Seh1p
AN10760	Has domain(s) with predicted zinc ion binding activity
AN5874	Has domain(s) with predicted methyltransferase activity and role in metabolic process
AN6593	Ortholog(s) have unfolded protein binding activity, role in aerobic respiration, mitochondrial respiratory chain complex IV assembly and integral to mitochondrial inner membrane localization
AN6819	Has domain(s) with predicted hydrolase activity, hydrolyzing O-glycosyl compounds activity and role in carbohydrate metabolic process
AN6585	Ortholog(s) have RNA helicase activity, role in maturation of SSU-rRNA from tricistronic rRNA transcript (SSU-rRNA, 5.8S rRNA, LSU-rRNA) and 90S preribosome, mitochondrion, nucleolus, small-subunit processome localization
AN6577	Ortholog(s) have role in mitochondrial tRNA wobble uridine modification and mitochondrion localization
AN6569	Ortholog(s) have chromatin DNA binding activity and role in positive regulation of transcription from RNA polymerase II promoter, telomere maintenance, threonylcarbamoyladenosine metabolic process
AN6712	Putative phospholipase D; expression upregulated after exposure to farnesol
AN6704
AN6470	Protein with lysozyme activity, involved in carbohydrate catabolism
AN6462	Has domain(s) with predicted hydrolase activity and role in metabolic process
AN11408
AN8138	Alpha-galactosidase, involved in degradation of mannans; predicted role in galactose and galactitol metabolism; glycoside hydrolase family 36 (GH36); transcriptionally induced by growth on xylose
AN8031	Ortholog of A. fumigatus Af293 : Afu5g02250, A. niger CBS 513.88 : An02g10580, A. oryzae RIB40 : AO090102000288, A. niger ATCC 1015 : 37331-mRNA and N. fischeri NRRL 181 : NFIA_039860
AN7911	Putative amidohydrolase; member of the F9775 secondary metabolite gene cluster
AN7903	Polyketide involved in violaceol production
AN8023	Protein required for vacuole biogenesis
AN6844	Ortholog(s) have 3-hydroxyisobutyryl-CoA hydrolase activity and mitochondrion localization
AN6836	Has domain(s) with predicted transferase activity
AN6828	Has domain(s) with predicted sequence-specific DNA binding, sequence-specific DNA binding transcription factor activity, zinc ion binding activity and role in regulation of transcription, DNA-dependent
AN6594	Ortholog(s) have role in regulation of mitotic cell cycle, regulation of translation and cytoplasm localization
AN6586	Ortholog of A. fumigatus Af293 : Afu6g04320, A. niger CBS 513.88 : An15g01170, A. flavus NRRL 3357 : AFL2G_05766, N. fischeri NRRL 181 : NFIA_050850 and A. clavatus NRRL 1 : ACLA_096280
AN6578	Ortholog of A. fumigatus Af293 : Afu6g04490, A. niger CBS 513.88 : An15g01110, A. oryzae RIB40 : AO090701000110, A. flavus NRRL 3357 : AFL2G_05757, AFL2G_12578 and A. niger ATCC 1015 : 53405-mRNA
AN6721	Has domain(s) with predicted hydrolase activity, acting on carbon-nitrogen (but not peptide) bonds activity
AN6713	Has domain(s) with predicted methyltransferase activity
AN6705	Ortholog(s) have DNA-dependent ATPase activity
AN6471	Predicted glycosylphosphatidylinositol (GPI)-anchored protein
AN6463	Has domain(s) with predicted transferase activity, transferring phosphorus-containing groups activity
AN6455	Predicted glycosylphosphatidylinositol (GPI)-anchored protein
AN6447	Has domain(s) with predicted O-methyltransferase activity
AN6591	Essential nuclear export receptor; ortholog of S. cerevisiae Cse1p; expression reduced after exposure to farnesol
AN6817	Predicted NAD-dependent oxidoreductase; expression upregulated after exposure to farnesol
AN6583	Has domain(s) with predicted phosphoric diester hydrolase activity, role in DNA repair and nucleus localization
AN6809	Ortholog of A. fumigatus Af293 : Afu5g00680, A. niger CBS 513.88 : An16g00250, A. oryzae RIB40 : AO090010000081, A. flavus NRRL 3357 : AFL2G_11347 and A. niger ATCC 1015 : 210803-mRNA
AN6575	Has domain(s) with predicted DNA binding activity
AN6710	Has domain(s) with predicted nucleotide binding, precorrin-2 dehydrogenase activity and role in oxidation-reduction process, porphyrin-containing compound biosynthetic process
AN6567	Ortholog of A. fumigatus Af293 : Afu6g04530, A. niger CBS 513.88 : An15g00880, A. oryzae RIB40 : AO090701000095, A. flavus NRRL 3357 : AFL2G_05742 and A. niger ATCC 1015 : 53399-mRNA
AN6559	Predicted DDE1 transposon-related ORF
AN6702	Has domain(s) with predicted hydrolase activity, acting on ester bonds activity, role in GPI anchor metabolic process, intracellular protein transport and intrinsic to endoplasmic reticulum membrane localization
AN6228	Ortholog of A. fumigatus Af293 : Afu2g13290, A. niger CBS 513.88 : An02g02040, A. oryzae RIB40 : AO090026000289, A. flavus NRRL 3357 : AFL2G_06964 and A. niger ATCC 1015 : 118704-mRNA
AN10828	Ortholog(s) have protein channel activity, role in protein import into mitochondrial matrix, protein import into mitochondrial outer membrane and mitochondrial outer membrane translocase complex localization
AN5866	Putative aralkylamine N-acetyltransferase; ortholog of S. cerevisiae Paa1p; expression reduced after exposure to farnesol
AN6121
AN6113	Has domain(s) with predicted catalytic activity and role in carbohydrate metabolic process
AN6105	Has domain(s) with predicted carbon-sulfur lyase activity and role in metabolic process
AN6950	Ortholog of A. oryzae RIB40 : AO090138000205, A. flavus NRRL 3357 : AFL2G_08824 and A. terreus NIH2624 : ATEG_06414
AN6942	Protein of unknown function; transcript is induced by nitrate
AN6934	Has domain(s) with predicted role in transmembrane transport and integral to membrane localization
AN6926	Has domain(s) with predicted substrate-specific transmembrane transporter activity, role in transmembrane transport and integral to membrane localization
AN6901	Protein required for wild-type mitochondrial morphology and intracellular mitochondrial distribution; localized to mitochondrial membranes; 4 transmembrane motifs; similar to S. cerevisiae Mdm10p
AN6651	Ortholog(s) have role in ribosomal small subunit biogenesis and mitochondrion, polysome localization
AN6643	Putative biotin synthase with a predicted role in Coenzyme A and pantothenate biosynthesis
AN6635	Conidial laccase (p-diphenol oxidase) involved in dark green pigment production of conidium wall; regulated by abaA; transcript accumulates during conidiophore development; mutants produce yellow colonies; upregulated in during hypoxia
AN6627	Ortholog(s) have GTP binding, signal recognition particle binding activity, role in protein targeting to ER and endoplasmic reticulum membrane localization
AN6393	Has domain(s) with predicted acetyltransferase activity
AN6385	Ortholog of A. flavus NRRL 3357 : AFL2G_06541
AN6520	Has domain(s) with predicted oxidoreductase activity and role in oxidation-reduction process
AN6377	Ortholog of A. niger CBS 513.88 : An02g05020, A. niger ATCC 1015 : 36926-mRNA, N. fischeri NRRL 181 : NFIA_089130 and A. clavatus NRRL 1 : ACLA_073670
AN6512	Has domain(s) with predicted ATP binding, ATPase activity
AN6369	Has domain(s) with predicted ATP binding, ATPase activity and membrane localization
AN6944	Ortholog of A. fumigatus Af293 : Afu7g01770, N. fischeri NRRL 181 : NFIA_114500, A. clavatus NRRL 1 : ACLA_065830 and A. fumigatus A1163 : AFUB_088350
AN6936	Putative 2-hydroxychromene-2-carboxylate isomerase
AN6928	Has domain(s) with predicted role in transmembrane transport and integral to membrane localization
AN6694	Has domain(s) with predicted ATP binding, nucleoside-triphosphatase activity
AN6686	Has domain(s) with predicted aspartic-type endopeptidase activity and role in proteolysis
AN6678	Has domain(s) with predicted role in transcription termination, DNA-dependent
AN6821
AN6813	Has domain(s) with predicted oxidoreductase activity, transferase activity, transferring acyl groups other than amino-acyl groups, zinc ion binding activity and role in oxidation-reduction process
AN11533	Ortholog of A. niger CBS 513.88 : An01g03010 and N. fischeri NRRL 181 : NFIA_099710
AN6805	Has domain(s) with predicted substrate-specific transmembrane transporter activity, role in transmembrane transport and integral to membrane localization
AN6571	Ortholog(s) have alpha-1,2-mannosyltransferase activity, role in protein glycosylation and Golgi apparatus localization
AN6563	Putative translation elongation factor EF-1 gamma; ortholog of S. cerevisiae Cam1p; expression reduced after exposure to farnesol
AN6672	Ortholog of A. niger CBS 513.88 : An02g13650, A. flavus NRRL 3357 : AFL2G_11022 and N. fischeri NRRL 181 : NFIA_045260
AN6664	Has domain(s) with predicted role in cell wall macromolecule catabolic process
AN3840	Putative tetrahydrofolylpolyglutamate synthase with a predicted role in folate biosynthesis
AN11590
AN3689	Has domain(s) with predicted zinc ion binding activity
AN3832	Ortholog(s) have role in mitochondrial translation and mitochondrion localization
AN7892	Small heat-shock protein; molecular chaperone; expression upregulated after exposure to farnesol
AN8034	Ortholog of A. niger ATCC 1015 : 52393-mRNA
AN7906	Ortholog of A. terreus NIH2624 : ATEG_08413
AN11070	Ortholog(s) have metalloaminopeptidase activity and fungal-type vacuole localization
AN8026	Ortholog of A. fumigatus Af293 : Afu3g00120, A. niger CBS 513.88 : An12g05610, A. oryzae RIB40 : AO090010000524, AO090166000107 and A. flavus NRRL 3357 : AFL2G_00054, AFL2G_09399, AFL2G_11032, AFL2G_11681
AN11062	Ortholog of A. nidulans FGSC A4 : AN7040, A. fumigatus Af293 : Afu5g03780, A. niger CBS 513.88 : An14g00780, An09g06380, A. oryzae RIB40 : AO090206000110 and A. flavus NRRL 3357 : AFL2G_12373
AN8018	Transcript induced by light in in developmentally competent mycelia
AN11054	Putative alpha-1,4-glucosidase
AN11046	Protein of unknown function; transcript is induced by nitrate
AN11038	Has domain(s) with predicted carbon-oxygen lyase activity, sugar binding activity and role in amino sugar catabolic process
AN3998	Transcript induced in response to calcium dichloride in a CrzA-dependent manner
AN4261	Ortholog of A. nidulans FGSC A4 : AN12307, A. fumigatus Af293 : Afu5g13200, Afu7g03960, A. oryzae RIB40 : AO090026000818, A. flavus NRRL 3357 : AFL2G_05891, AFL2G_06500 and A. niger ATCC 1015 : 44684-mRNA
AN4253	Ortholog of A. fumigatus Af293 : Afu7g04060, A. niger CBS 513.88 : An13g00540, A. oryzae RIB40 : AO090005000085, A. flavus NRRL 3357 : AFL2G_00104 and A. niger ATCC 1015 : 44695-mRNA
AN6656	Putative enodopolygalacturonase
AN6648	Has domain(s) with predicted catalytic activity, pyridoxal phosphate binding activity and role in metabolic process
AN11511
AN6398	Ortholog(s) have intracellular localization
AN6541	Putative ligase with a predicted role in purine metabolism
AN6533	Protein required for normal morphology; mutants are defective in polarity establishment, polarity maintenance and secretion; ortholog of S. cerevisiae Trs120p, involved in targeting and fusion of ER-Golgi vesicles
AN6525	Putative formate dehydrogenase with a predicted role in oxalic acid metabolism; intracellular; protein abundance decreased by menadione stress; inducible by acetate; expression reduced after exposure to farnesol
AN6291	Ortholog of A. fumigatus Af293 : Afu2g12360, A. niger CBS 513.88 : An02g04460, A. oryzae RIB40 : AO090026000368, A. flavus NRRL 3357 : AFL2G_06891 and A. niger ATCC 1015 : 173038-mRNA
AN6517	Has domain(s) with predicted ATP binding, DNA clamp loader activity, role in DNA replication and DNA replication factor C complex localization
AN11245	Predicted glycosylphosphatidylinositol (GPI)-anchored protein
AN6283	Ortholog(s) have role in peptidyl-diphthamide biosynthetic process from peptidyl-histidine and cytoplasm localization
AN6509
AN5807	Ortholog of A. fumigatus Af293 : Afu2g07470, A. niger CBS 513.88 : An05g00010, A. oryzae RIB40 : AO090011000945, A. flavus NRRL 3357 : AFL2G_05649 and A. niger ATCC 1015 : 186864-mRNA
AN5990	Putative long-chain-fatty-acid-CoA ligase with a predicted role in fatty acid metabolism
AN5982	Putative Tor kinase homolog; heterozygous diploid mutants show increased sensitivity to DL-aspartic acid beta-hydroxamate in the presence of ammonium and enhanced growth on threonine
AN6328	Ortholog of A. niger CBS 513.88 : An02g05750, A. oryzae RIB40 : AO090026000262, A. flavus NRRL 3357 : AFL2G_06987, A. niger ATCC 1015 : 123805-mRNA-120848-mRNA and N. fischeri NRRL 181 : NFIA_088710
AN3644	Ortholog(s) have ubiquitin-protein ligase activity, role in free ubiquitin chain polymerization, postreplication repair, protein polyubiquitination and cytoplasm, nucleus, ubiquitin conjugating enzyme complex localization
AN7996	Ortholog of A. fumigatus Af293 : Afu5g02540, A. niger CBS 513.88 : An02g10230, A. oryzae RIB40 : AO090102000369, A. flavus NRRL 3357 : AFL2G_09785 and A. niger ATCC 1015 : 37312-mRNA
AN3636	Has domain(s) with predicted phospholipase C activity and role in intracellular signal transduction, lipid metabolic process
AN7988	Protein of unknown function; transcript is induced by nitrate
AN3628	Putative peptide alpha-N-acetyltransferase with a predicted role in protein, peptide, and amino acid metabolism
AN8251	bZIP transcription factor; physically interacts with CCAAT-complex protein HapB and HapE by two-hybrid; synthetically lethal with sreA; expression repressed by iron; mutants have increased ferricrocin and decreased triacetyl fusarinine C
AN3521
AN7881	Putative cytochrome P450
AN4123	Has domain(s) with predicted sequence-specific DNA binding transcription factor activity, zinc ion binding activity, role in regulation of transcription, DNA-dependent and nucleus localization
AN4115
AN3761	Has domain(s) with predicted nucleic acid binding, sequence-specific DNA binding transcription factor activity, zinc ion binding activity, role in regulation of transcription, DNA-dependent and nucleus localization
AN4107	Has domain(s) with predicted role in transmembrane transport and integral to membrane localization
AN3753	Has domain(s) with predicted DNA binding, RNA binding, telomeric template RNA reverse transcriptase activity, role in RNA-dependent DNA replication and nucleus localization
AN3891
AN10537	Has domain(s) with predicted nucleic acid binding, nucleotide binding activity
AN4245	Putative ceramidase
AN10523	Ortholog of A. fumigatus Af293 : Afu1g06360, A. niger CBS 513.88 : An18g04880, A. oryzae RIB40 : AO090001000411, A. niger ATCC 1015 : 187914-mRNA and N. fischeri NRRL 181 : NFIA_018350
AN4223	Has domain(s) with predicted sequence-specific DNA binding, sequence-specific DNA binding transcription factor activity and role in regulation of transcription, DNA-dependent
AN10515	Ortholog(s) have protein serine/threonine kinase activity, role in actin filament organization, protein phosphorylation, regulation of endocytosis and actin cortical patch, mating projection tip localization
AN4215	Ortholog(s) have disulfide oxidoreductase activity, glutathione peroxidase activity, glutathione transferase activity, role in cell redox homeostasis, cellular response to oxidative stress and cytosol, mitochondrion localization
AN10507	Ortholog(s) have mRNA binding, unfolded protein binding activity, role in protein folding, response to stress and cytoplasm, nucleus localization
AN4207	Has domain(s) with predicted binding, protein transporter activity, role in intracellular protein transport, vesicle-mediated transport and Golgi apparatus part, clathrin adaptor complex localization
AN3853	Ortholog(s) have metalloendopeptidase activity, role in proteolysis involved in cellular protein catabolic process and mitochondrial intermembrane space localization
AN3845
AN11595
AN3837	Putative invertase; sucrose hydrolyzing enzyme
AN4100	Ortholog of A. niger CBS 513.88 : An05g01150
AN3829	Putative succinate-semialdehyde dehydrogenase [NAD(P)+] with a predicted role in 4-aminobutyrate (GABA) shunt
AN6094	Has domain(s) with predicted thiopurine S-methyltransferase activity, role in metabolic process and cytoplasm localization
AN5966	Has domain(s) with predicted nucleic acid binding, zinc ion binding activity and intracellular localization
AN6086	Putative F-box protein; ortholog(s) have role in SCF-dependent proteasomal ubiquitin-dependent protein catabolic process, cellular response to methylmercury and SCF ubiquitin ligase complex localization
AN6078	Adenine deaminase with a role in nucleotide salvage pathways; induced by ammonium, uric acid and adenosine; nadA mRNA levels regulated by UaY and AreA; ortholog of Saccharomyces cerevisiae Aah1p and Schizosaccharomyces pombe dea2
AN6221	Putative GATA zinc finger transcription factor; leucine zipper motif; negative regulator of nitrogen catabolism; locus is predicted to encode areB-alpha, -beta, and -gamma transcripts
AN10821	Has domain(s) with predicted oxidoreductase activity and role in metabolic process
AN10813	Ortholog(s) have role in alkaloid biosynthetic process, secondary metabolic process
AN6205	Ortholog of A. fumigatus Af293 : Afu6g11420, A. niger CBS 513.88 : An02g13310, An08g07320, A. oryzae RIB40 : AO090010000327, AO090023000470 and A. flavus NRRL 3357 : AFL2G_04311
AN10805	Has domain(s) with predicted hydrolase activity and role in metabolic process
AN5843	Putative pyruvate, water dikinase
AN5827	Has domain(s) with predicted ATP binding, ATP-dependent helicase activity, nucleic acid binding activity
AN5819	Ortholog(s) have GTP binding, signal recognition particle binding activity, role in protein targeting to ER and integral to endoplasmic reticulum membrane localization
AN6899	Ortholog of A. niger CBS 513.88 : An14g04910, A. flavus NRRL 3357 : AFL2G_08479, A. niger ATCC 1015 : 53860-mRNA, N. fischeri NRRL 181 : NFIA_073620 and A. terreus NIH2624 : ATEG_06164
AN6792	Putative NAD+ dependent glycerol 3-phosphate dehydrogenase with a predicted role in glycerol metabolism
AN5804	Has domain(s) with predicted metal ion binding activity
AN6354	Putative ubiquitin C-terminal hydrolase; ortholog of S. cerevisiae Ubp12p; expression reduced after exposure to farnesol; transcript upregulated in response to camptothecin
AN6346	Putative dihydroxy-acid dehydratase with a predicted role in valine, leucine, and isoleucine metabolism; intracellular, menadione stress-induced protein
AN5992	Has domain(s) with predicted ATP binding, DNA binding, nucleoside-triphosphatase activity, role in DNA-dependent DNA replication initiation and nucleus localization
AN3745	Ortholog(s) have role in endonucleolytic cleavage in ITS1 to separate SSU-rRNA from 5.8S rRNA and LSU-rRNA from tricistronic rRNA transcript (SSU-rRNA, 5.8S rRNA and LSU-rRNA), more
AN3737	Ortholog(s) have cytoplasm, nucleus localization
AN4000	Protein with similarity to poly(A)-binding proteins; overexpression results in increased brlA expression and asexual development; expression reduced after exposure to farnesol
AN3729	Putative 1,3-beta-glucan synthase with a predicted role in glucan biosynthesis
AN3495	Putative nonribosomal peptide synthetase with a role in asperfuranone biosynthesis; expression controlled by scpR; transcriptionally silent under standard laboratory conditions
AN3487
AN3630	Has domain(s) with predicted binding activity
AN7990	Ortholog of A. niger CBS 513.88 : An11g06780, A. flavus NRRL 3357 : AFL2G_09226, A. niger ATCC 1015 : 208909-mRNA, N. fischeri NRRL 181 : NFIA_054680 and A. terreus NIH2624 : ATEG_06661
AN3479	Ortholog of A. nidulans FGSC A4 : AN8495, A. fumigatus Af293 : Afu3g01440, Afu4g03340, Afu5g07620, A. niger CBS 513.88 : An13g02880 and A. flavus NRRL 3357 : AFL2G_04951, AFL2G_10599
AN11060	Ortholog(s) have 4 iron, 4 sulfur cluster binding activity, role in iron-sulfur cluster assembly, tRNA wobble uridine modification and cytoplasm localization
AN8016	Putative ATP-dependent RNA helicase; expression reduced after exposure to farnesol
AN11052	Has domain(s) with predicted 5'-3' exonuclease activity, nucleic acid binding activity, role in nucleobase-containing compound metabolic process and intracellular localization
AN8008
AN11044	Predicted DDE1 transposon-related ORF
AN11036	Ortholog of A. fumigatus Af293 : Afu1g02450, Afu4g04140, A. niger CBS 513.88 : An03g00240, A. oryzae RIB40 : AO090023000392, A. flavus NRRL 3357 : AFL2G_02648 and A. niger ATCC 1015 : 194417-mRNA
AN11028	Has domain(s) with predicted nucleotide binding, oxidoreductase activity and role in oxidation-reduction process
AN3996	Has domain(s) with predicted methyltransferase activity and role in metabolic process
AN3595	Ortholog(s) have structural constituent of ribosome activity and mitochondrial large ribosomal subunit localization
AN3730	Putative 1,3-beta-transglycosidase with a predicted role in glucan processing
AN3587	Ubiquitin processing protease involved in carbon catabolite repression
AN3579	Ortholog(s) have role in mitotic spindle elongation, vesicle-mediated transport and integral to Golgi membrane localization
AN3581	Thioredoxin reductase with a predicted role in pyrimidine metabolism; putative flavoprotein; intracellular, menadione stress-induced protein; transcripts of two different sizes have been detected
AN3807	Ortholog(s) have lipid binding activity and role in endocytosis, exocytosis, late endosome to vacuole transport, maintenance of cell polarity, sterol metabolic process, sterol transport
AN3573	Has domain(s) with predicted oxidoreductase activity, acting on the aldehyde or oxo group of donors, NAD or NADP as acceptor activity and role in oxidation-reduction process
AN8279	Ortholog of S. cerevisiae Can1p which has arginine transmembrane transporter activity; basic amino acid transporter; expression reduced after exposure to farnesol
AN3565	Has domain(s) with predicted hydrolase activity
AN3557
AN3700	Has domain(s) with predicted nucleotide binding, oxidoreductase activity, zinc ion binding activity and role in oxidation-reduction process
AN8180	Has domain(s) with predicted role in nuclear mRNA splicing, via spliceosome and spliceosomal complex localization
AN3549	Protein of unknown function; transcript repressed by nitrate
AN6338	Putative aromatic-amino-acid transaminase with a predicted role in aromatic amino acid biosynthesis
AN5984	Has domain(s) with predicted nucleotide binding, oxidoreductase activity and role in oxidation-reduction process
AN5976	Putative beta-glucosidase
AN6096	Has domain(s) with predicted oxidoreductase activity and role in oxidation-reduction process
AN5968	Has domain(s) with predicted amino acid transmembrane transporter activity, role in amino acid transmembrane transport and membrane localization
AN6231	Tryptophan synthase involved in tryptophan biosynthesis; transcription is regulated by the cross-pathway control of amino acid biosynthesis; repressed by starvation-induced autophagy
AN6088	Predicted metal ion transmembrane transporter; upregulated in A. oryzae and A. nidulans under hypoxic growth conditions
AN6223	Ortholog(s) have RNA polymerase II repressing transcription factor binding, RNA polymerase II transcription coactivator activity, RNA polymerase II transcription corepressor activity
AN3524	Putative galactose 1-dehydrogenase with a predicted role in galactonic acid and galactonate metabolism
AN8238	Has domain(s) with predicted hydrolase activity, acting on carbon-nitrogen (but not peptide) bonds activity and role in nitrogen compound metabolic process
AN7884	Putative nonribosomal peptide synthase (NRPS) similar to ferrichrome peptide synthetases involved in siderophore biosynthesis
AN7876	Putative branched chain amino acid aminotransferase with a predicted role in branched chain amino acid biosynthesis
AN3988	Has domain(s) with predicted metal ion transmembrane transporter activity, role in metal ion transport, transmembrane transport and membrane localization
AN4251	Ortholog(s) have structural constituent of ribosome activity and mitochondrial small ribosomal subunit localization
AN4243	Has domain(s) with predicted 3-beta-hydroxy-delta5-steroid dehydrogenase activity, nucleotide binding activity and role in oxidation-reduction process, steroid biosynthetic process
AN10535	Has domain(s) with predicted GTP binding, GTPase activity, translation initiation factor activity, zinc ion binding activity, role in translational initiation and intracellular localization
AN4235	Ortholog of A. fumigatus Af293 : Afu1g06200, A. niger CBS 513.88 : An18g05180, A. flavus NRRL 3357 : AFL2G_09077, A. niger ATCC 1015 : 212124-mRNA and N. fischeri NRRL 181 : NFIA_018510
AN3881	Has domain(s) with predicted ADP binding, ATP binding, nucleoside-triphosphatase activity and role in apoptosis, nucleoside metabolic process
AN10527	Ortholog(s) have mitochondrion localization
AN4067	Ortholog of A. fumigatus Af293 : Afu1g05430, A. flavus NRRL 3357 : AFL2G_10285, A. niger ATCC 1015 : 137492-mRNA, N. fischeri NRRL 181 : NFIA_019330 and A. terreus NIH2624 : ATEG_03084
AN4210	Has domain(s) with predicted RNA polymerase II transcription cofactor activity, zinc ion binding activity, role in regulation of transcription from RNA polymerase II promoter and mediator complex localization
AN3939	Has domain(s) with predicted ubiquitin protein ligase binding activity, role in ubiquitin-dependent protein catabolic process and cullin-RING ubiquitin ligase complex localization
AN10502	Has domain(s) with predicted cation binding, hydrolase activity, hydrolyzing O-glycosyl compounds activity and role in carbohydrate metabolic process
AN4059
AN4202	Predicted ribosomal protein of the large (60S) ribosomal subunit; differentially expressed during sexual development
AN3697
AN8172	Has domain(s) with predicted pyridoxal phosphate binding, transferase activity, transferring nitrogenous groups activity and role in biosynthetic process
AN8164	Has domain(s) with predicted DNA binding, sequence-specific DNA binding transcription factor activity, zinc ion binding activity, role in regulation of transcription, DNA-dependent, transcription, DNA-dependent and nucleus localization
AN4002	Has domain(s) with predicted monooxygenase activity and role in oxidation-reduction process
AN3640	Ortholog of N. fischeri NRRL 181 : NFIA_060750
AN3497	Putative cytochrome P450
AN3489	Ortholog of A. fumigatus Af293 : Afu5g07540, A. niger CBS 513.88 : An09g00920, An16g03850, A. oryzae RIB40 : AO090701000444 and A. flavus NRRL 3357 : AFL2G_03934, AFL2G_06067
AN3632	Ortholog(s) have role in iron-sulfur cluster assembly and cytosol, membrane localization
AN7992	Ortholog of A. fumigatus Af293 : Afu5g02500, A. niger CBS 513.88 : An02g10280, A. flavus NRRL 3357 : AFL2G_09780, A. niger ATCC 1015 : 173308-mRNA and N. fischeri NRRL 181 : NFIA_039580
AN7984	Has domain(s) with predicted FMN binding, heme binding, oxidoreductase activity and role in oxidation-reduction process
AN3624	Protein required for conidia pigmentation, predicted to act as a copper transporter; mutants produce yellow conidia at high pH and green conidia at low pH
AN7976	Has domain(s) with predicted transferase activity, transferring phosphorus-containing groups activity
AN3616	Has domain(s) with predicted oxidoreductase activity, role in antibiotic biosynthetic process and cytoplasm localization
AN7968	Predicted mariner transposon-related ORF
AN3608	Putative ATP-binding cassette (ABC) transporter; atrC mRNA levels increase in response to cyclohexamide treatment
AN7868	Ortholog of A. fumigatus Af293 : Afu2g04540, A. niger CBS 513.88 : An04g07800, A. flavus NRRL 3357 : AFL2G_02722, A. niger ATCC 1015 : 195339-mRNA and N. fischeri NRRL 181 : NFIA_057620, NFIA_081290
AN3508	Has domain(s) with predicted role in response to stress and integral to membrane localization
AN8131
AN9461	Ortholog(s) have pyruvate dehydrogenase (acetyl-transferring) kinase activity, role in carbon utilization, negative regulation of catalytic activity, peptidyl-serine phosphorylation and mitochondrion localization
AN8123	Putative fructosyl amino acid oxidase, catalyzes oxidative deglycation of glycated amines (Amadori compounds); induction of expression by fructosyl amines depends in veA gene
AN8115	Has domain(s) with predicted catalytic activity and role in nucleoside metabolic process
AN10499	Ortholog(s) have intracellular localization
AN4199	Ortholog of A. niger CBS 513.88 : An18g03630, A. oryzae RIB40 : AO090011000091, A. flavus NRRL 3357 : AFL2G_04888, AFL2G_10211, A. niger ATCC 1015 : 135136-mRNA and N. fischeri NRRL 181 : NFIA_018770
AN3980	Predicted LINE transposon-related ORF
AN4022	Ortholog of A. fumigatus Af293 : Afu1g03700, A. oryzae RIB40 : AO090003000976, A. flavus NRRL 3357 : AFL2G_02053, A. niger ATCC 1015 : 49873-mRNA and N. fischeri NRRL 181 : NFIA_020970
AN4014	Putative vacuolar sorting protein; ortholog of S. cerevisiae Vps52p; expression reduced after exposure to farnesol
AN4006	Putative glucose oxidase with a predicted role in gluconic acid and gluconate metabolism
AN3652	Ortholog of A. fumigatus Af293 : Afu4g12200, A. niger CBS 513.88 : An01g07470, A. niger ATCC 1015 : 46557-mRNA, N. fischeri NRRL 181 : NFIA_104060 and A. terreus NIH2624 : ATEG_03106
AN6495	Ortholog of A. fumigatus Af293 : Afu6g05270, A. flavus NRRL 3357 : AFL2G_05667, A. niger ATCC 1015 : 48569-mRNA, N. fischeri NRRL 181 : NFIA_051840 and A. terreus NIH2624 : ATEG_05635
AN6487	Putative aspartyl protease; ortholog of S. cerevisiae BAR1; expression reduced after exposure to farnesol
AN6630	Putative nascent polypeptide-associated complex subunit alpha; induced by rapamycin-induced autophagy
AN6479
AN6622
AN6614	Ortholog(s) have role in endocytosis, retrograde vesicle-mediated transport, Golgi to ER, vacuole organization and COPI-coated vesicle, Golgi membrane, endosome localization
AN6380	Ortholog of A. fumigatus Af293 : Afu2g13930, A. niger CBS 513.88 : An02g05120, A. oryzae RIB40 : AO090026000179, A. niger ATCC 1015 : 197269-mRNA and N. fischeri NRRL 181 : NFIA_089090
AN6606	Ortholog(s) have role in post-translational protein modification
AN8015	Has domain(s) with predicted nucleic acid binding, zinc ion binding activity and intracellular localization
AN11051	Putative GH 75 family chitosanase
AN8007	Protein with arabinan endo-1,5-alpha-L-arabinosidase activity, involved in degradation of pectin
AN11043	Has domain(s) with predicted N-acetyltransferase activity and role in metabolic process
AN11035	Has domain(s) with predicted monooxygenase activity and role in oxidation-reduction process
AN3995	Putative delta-aminolevulinic acid dehydratase
AN3987	Tetratricopeptide repeat domain-containing protein; intracellular, menadione stress-induced protein
AN10809	Has domain(s) with predicted sequence-specific DNA binding activity and intracellular localization
AN5847	Ortholog of A. fumigatus Af293 : Afu2g08000, A. niger CBS 513.88 : An05g00550, A. niger ATCC 1015 : 54046-mRNA, N. fischeri NRRL 181 : NFIA_083670 and A. terreus NIH2624 : ATEG_09638
AN6110	Has domain(s) with predicted role in nuclear mRNA splicing, via spliceosome and spliceosomal complex localization
AN5839	Has domain(s) with predicted ATP binding, ATP-dependent helicase activity, nucleic acid binding activity
AN6796	Ortholog(s) have intracellular localization
AN6762	Has domain(s) with predicted DNA binding, sequence-specific DNA binding transcription factor activity, zinc ion binding activity, role in regulation of transcription, DNA-dependent, transcription, DNA-dependent and nucleus localization
AN6754	Predicted glycosylphosphatidylinositol (GPI)-anchored protein
AN6746	Has domain(s) with predicted ferrous iron binding, oxidoreductase activity and role in cellular aromatic compound metabolic process
AN6738	Putative nuclear pore complex protein
AN6496	Ortholog(s) have mannose-ethanolamine phosphotransferase activity, role in GPI anchor biosynthetic process and integral to endoplasmic reticulum membrane, integral to plasma membrane localization
AN6318	Class V chitin synthase with a role in chitin biosynthesis; involved in hyphal tip growth; contains a myosin-like domain; mutation is synthetically lethal with csmB mutation; localized at hyphal tips and septa
AN5964
AN6084	Ortholog of A. fumigatus Af293 : Afu2g09220, A. niger CBS 513.88 : An12g04880, A. oryzae RIB40 : AO090011000773, A. flavus NRRL 3357 : AFL2G_05495 and A. niger ATCC 1015 : 211565-mRNA
AN5956	Has domain(s) with predicted DNA binding, transposase activity and role in DNA integration, transposition, DNA-mediated
AN6076	Protein with a SNF2-type helicase domain; transcript is induced by nitrate
AN5948	Predicted glycosylphosphatidylinositol (GPI)-anchored protein
AN6211	Putative phospholipase with a predicted role in phospholipid metabolism; calcium-dependent phospholipase A2 activity
AN6068	Ortholog(s) have ASTRA complex, mitochondrion localization
AN10811	Putative cytochrome P450
AN6203	Ortholog of A. fumigatus Af293 : Afu2g11860, A. niger CBS 513.88 : An02g03960, A. oryzae RIB40 : AO090026000457, A. flavus NRRL 3357 : AFL2G_06818 and A. niger ATCC 1015 : 173794-mRNA
AN10803	Ortholog of A. flavus NRRL 3357 : AFL2G_06924
AN6954
AN6946	Ortholog of A. nidulans FGSC A4 : AN6419, AN5664, AN8984, A. fumigatus Af293 : Afu2g17830 and A. niger CBS 513.88 : An01g00890, An03g05810, An14g05850
AN6696	Ortholog(s) have chromatin binding activity, role in response to DNA damage stimulus and Rpd3L-Expanded complex, mitochondrion localization
AN6688	Putative septin B; localizes to septa during early septum formation and to branch points during vegetative growth; localizes to the vesicle/metula, the metula/phialide and the phialide/conidium interfaces during conidiophore development
AN6831	Has domain(s) with predicted substrate-specific transmembrane transporter activity, role in transmembrane transport and integral to membrane localization
AN6547	Ortholog(s) have role in proteasomal ubiquitin-dependent protein catabolic process, proteasomal ubiquitin-independent protein catabolic process and proteasome core complex, alpha-subunit complex, proteasome storage granule localization
AN9470	Urate oxidase; catalyzes the formation of 5-hydroxy-isourate; regulated by UaY and AreA; putative sites for copper binding and a canonical PTS2 peroxisomal localization sequence
AN6440
AN6297	Ortholog(s) have copper ion binding activity, role in aerobic respiration, protein complex assembly and mitochondrial inner membrane, mitochondrial ribosome localization
AN6289	Ortholog of A. fumigatus Af293 : Afu2g12380, A. niger CBS 513.88 : An02g04500, A. oryzae RIB40 : AO090026000370, A. flavus NRRL 3357 : AFL2G_06889 and A. niger ATCC 1015 : 119850-mRNA
AN6432	Has domain(s) with predicted nucleotide binding activity
AN6424	Has domain(s) with predicted oxidoreductase activity, acting on paired donors, with incorporation or reduction of molecular oxygen, 2-oxoglutarate as one donor, and incorporation of one atom each of oxygen into both donors activity
AN6190	Ortholog of A. fumigatus Af293 : Afu2g11710, A. oryzae RIB40 : AO090026000477, A. flavus NRRL 3357 : AFL2G_06803, A. niger ATCC 1015 : 175222-mRNA and N. fischeri NRRL 181 : NFIA_086950
AN6416
AN10790	Predicted glycosylphosphatidylinositol (GPI)-anchored protein
AN6182	Putative hexose-1-phosphate uridylyltransferase with a predicted role in galactose and galactitol metabolism; expression upregulated after exposure to farnesol
AN10752
AN6144
AN6136	Has domain(s) with predicted zinc ion binding activity
AN4250	Ortholog(s) have organic acid transmembrane transporter activity, role in mitochondrial transport and mitochondrion localization
AN3979	Ortholog of A. flavus NRRL 3357 : AFL2G_09411
AN10534	Ortholog of A. fumigatus Af293 : Afu1g13000, Afu7g03950, A. niger CBS 513.88 : An13g00410, A. oryzae RIB40 : AO090023000035 and A. flavus NRRL 3357 : AFL2G_03941, AFL2G_06499
AN8066	Ortholog(s) have tRNA (adenine-N1-)-methyltransferase activity, tRNA binding activity, role in tRNA methylation and nucleus, tRNA (m1A) methyltransferase complex localization
AN7938	Has domain(s) with predicted substrate-specific transmembrane transporter activity, role in transmembrane transport and integral to membrane localization
AN8201	Putative DNA helicase; transcript upregulated in response to camptothecin
AN8058	Has domain(s) with predicted electron carrier activity, molybdenum ion binding, oxidoreductase activity and role in oxidation-reduction process
AN4285	Has domain(s) with predicted RNA binding activity
AN4277	Ortholog(s) have glucose transmembrane transporter activity and membrane fraction localization
AN4269	Ortholog(s) have DNA-directed RNA polymerase activity, RNA-directed RNA polymerase activity, role in termination of RNA polymerase II transcription and DNA-directed RNA polymerase II, core complex localization
AN6488	Putative tryptophanyl-tRNA synthetase with a predicted role in tRNA charging for translation
AN6631	Putative F1F0-ATPase complex subunit with a predicted role in energy metabolism; protein expressed at increased levels in a hapX mutant versus wild-type
AN6623	Has domain(s) with predicted transporter activity, role in transmembrane transport and integral to membrane, plasma membrane localization
AN6615	Ortholog of A. fumigatus Af293 : Afu6g03960, A. niger CBS 513.88 : An15g01520, A. oryzae RIB40 : AO090701000149, A. flavus NRRL 3357 : AFL2G_05799 and A. niger ATCC 1015 : 215019-mRNA
AN6381	Has domain(s) with predicted role in transmembrane transport and integral to membrane localization
AN6172	Ortholog of A. fumigatus Af293 : Afu2g08340, A. niger CBS 513.88 : An05g00970, A. oryzae RIB40 : AO090011000871, A. flavus NRRL 3357 : AFL2G_05582 and N. fischeri NRRL 181 : NFIA_083970
AN6164	Has domain(s) with predicted ubiquitin thiolesterase activity and role in ubiquitin-dependent protein catabolic process
AN10764	Has domain(s) with predicted catalytic activity and role in metabolic process
AN6156	Has domain(s) with predicted DNA binding activity and role in regulation of transcription, DNA-dependent
AN10756	Has domain(s) with predicted binding activity, role in signal transduction and intracellular localization
AN6148	Ortholog of A. fumigatus Af293 : Afu2g08500, A. niger CBS 513.88 : An12g03860, A. oryzae RIB40 : AO090011000852, A. flavus NRRL 3357 : AFL2G_05564 and A. niger ATCC 1015 : 49710-mRNA
AN10748
AN6041	Ortholog of A. fumigatus Af293 : Afu2g09740, A. niger CBS 513.88 : An16g05460, A. oryzae RIB40 : AO090011000666, A. niger ATCC 1015 : 56391-mRNA and N. fischeri NRRL 181 : NFIA_085200
AN6823	Ortholog of A. fumigatus Af293 : Afu5g12860, A. niger CBS 513.88 : An14g06360, A. oryzae RIB40 : AO090120000406, A. flavus NRRL 3357 : AFL2G_08410 and A. niger ATCC 1015 : 201762-mRNA
AN6815	Has domain(s) with predicted guanine deaminase activity, zinc ion binding activity
AN6581	Has domain(s) with predicted ATP binding, ATPase activity, coupled to transmembrane movement of substances activity, role in transport and integral to membrane localization
AN6573	Has domain(s) with predicted nickel ion binding activity and role in nitrogen compound metabolic process
AN11527
AN6565	Ortholog of A. fumigatus Af293 : Afu6g04550, A. niger CBS 513.88 : An15g00790, A. flavus NRRL 3357 : AFL2G_05740, A. niger ATCC 1015 : 183143-mRNA and N. fischeri NRRL 181 : NFIA_051080
AN6700	Has domain(s) with predicted ATP binding, ATPase activity
AN6557	Ortholog of A. niger CBS 513.88 : An15g00690, A. flavus NRRL 3357 : AFL2G_05733, A. niger ATCC 1015 : 40355-mRNA, N. fischeri NRRL 181 : NFIA_051150 and A. clavatus NRRL 1 : ACLA_095940
AN6549	Ortholog(s) have RNA polymerase II transcription coactivator activity involved in preinitiation complex assembly activity
AN6450	Has domain(s) with predicted nucleotide binding, oxidoreductase activity and role in oxidation-reduction process
AN9472	Has domain(s) with predicted role in transmembrane transport and integral to membrane localization
AN6299	Ortholog of A. fumigatus Af293 : Afu2g07880, A. oryzae RIB40 : AO090011000912, A. flavus NRRL 3357 : AFL2G_05619, A. niger ATCC 1015 : 139819-mRNA and N. fischeri NRRL 181 : NFIA_083570
AN10736	Has domain(s) with predicted DNA binding activity, role in spermatogenesis and nucleosome, nucleus localization
AN6128	Has domain(s) with predicted transferase activity, transferring hexosyl groups activity, role in carbohydrate metabolic process and membrane localization
AN5901	Ortholog(s) have role in DNA-dependent DNA replication, double-strand break repair via break-induced replication and DNA replication preinitiation complex, GINS complex, replication fork protection complex localization
AN6013	Ortholog(s) have S-adenosylmethionine-dependent methyltransferase activity and role in protein methylation
AN6005	Ortholog of A. fumigatus Af293 : Afu2g10020, A. niger CBS 513.88 : An16g05030, A. flavus NRRL 3357 : AFL2G_05385, N. fischeri NRRL 181 : NFIA_085440 and A. clavatus NRRL 1 : ACLA_069060
AN6965	Has domain(s) with predicted role in cell wall macromolecule catabolic process
AN6957
AN6949	Has domain(s) with predicted role in transmembrane transport and integral to membrane localization
AN6850	Has domain(s) with predicted role in signal transduction and intracellular localization
AN6699	Has domain(s) with predicted electron carrier activity, flavin adenine dinucleotide binding activity
AN6842	Putative ortholog of S. cerevisiae Mrpl35p which is a mitochondrial large ribosomal subunit; expression reduced after exposure to farnesol
AN6834	Has domain(s) with predicted substrate-specific transmembrane transporter activity, role in transmembrane transport and integral to membrane localization
AN5902	Ortholog(s) have dolichyl-phosphate-glucose-glycolipid alpha-glucosyltransferase activity, role in protein N-linked glycosylation and endoplasmic reticulum membrane localization
AN6022	Has domain(s) with predicted oxidoreductase activity, acting on the aldehyde or oxo group of donors, NAD or NADP as acceptor activity and role in oxidation-reduction process
AN6014	Putative long-chain-fatty-acid-CoA ligase with a predicted role in fatty acid metabolism
AN10470	Putative DNA-polymerase III delta subunit; transcript repressed by nitrate
AN4170	Arrestin domains and PY motif-containing protein with homology to Saccharomyces cerevisiae Rod1p and Rog3p proteins; expression reduced after exposure to farnesol
AN10462	Has domain(s) with predicted ATP binding, protein kinase activity and role in protein phosphorylation
AN6019	Has domain(s) with predicted role in transmembrane transport and integral to membrane localization
AN5800	Has domain(s) with predicted structural constituent of ribosome activity, role in translation and ribosome localization
AN6880	Has domain(s) with predicted inositol trisphosphate 3-kinase activity
AN6872	Ortholog of A. flavus NRRL 3357 : AFL2G_11606
AN6864	Ortholog(s) have enzyme regulator activity, guanyl-nucleotide exchange factor activity, translation initiation factor activity and role in regulation of translational initiation
AN6856	Ortholog of A. fumigatus Af293 : Afu5g13100, A. niger CBS 513.88 : An14g06050, A. oryzae RIB40 : AO090120000435, A. flavus NRRL 3357 : AFL2G_08436 and A. niger ATCC 1015 : 41930-mRNA
AN6848	Has domain(s) with predicted substrate-specific transmembrane transporter activity, role in transmembrane transport and integral to membrane localization
AN6598	Has domain(s) with predicted binding activity
AN6741	Has domain(s) with predicted aspartic-type endopeptidase activity and role in proteolysis
AN6733	Ortholog(s) have sequence-specific DNA binding activity and cytoplasm, nucleus localization
AN6725	Has domain(s) with predicted zinc ion binding activity
AN5913	Putative alcohol dehydrogenase; upregulated under hypoxic growth conditions
AN6033	Ortholog(s) have ARF GTPase activator activity and role in COPI coating of Golgi vesicle, ER to Golgi vesicle-mediated transport, retrograde vesicle-mediated transport, Golgi to ER
AN6256	Has domain(s) with predicted nucleic acid binding, nucleotide binding activity
AN5894	Ortholog(s) have RNA polymerase II core binding, TFIIF-class binding transcription factor activity, chromatin binding activity
AN6248	Ortholog(s) have adenyl-nucleotide exchange factor activity, role in protein import into mitochondrial matrix, protein refolding and mitochondrial matrix, presequence translocase-associated import motor localization
AN10848	Has domain(s) with predicted nucleic acid binding, nucleotide binding activity
AN5886	Alpha-isopropylmalate isomerase with a predicted role in valine, leucine, and isoleucine metabolism; protein expressed at increased levels in a hapX mutant versus wild-type; transcript is induced by nitrate
AN5878	Has domain(s) with predicted transferase activity, transferring acyl groups other than amino-acyl groups activity and role in metabolic process
AN6141	Ortholog(s) have role in anti-apoptosis, pyridoxine metabolic process and cytoplasm localization
AN10741	Has domain(s) with predicted protein kinase binding activity and role in regulation of cyclin-dependent protein kinase activity
AN6133	Putative succinate dehydrogenase
AN10733	Ortholog of A. fumigatus Af293 : Afu2g07650, N. fischeri NRRL 181 : NFIA_083380 and A. fumigatus A1163 : AFUB_023690
AN6434	Putative cytochrome P450
AN6426	Ortholog of A. nidulans FGSC A4 : AN5101, A. fumigatus Af293 : Afu1g07730/mep1, A. niger CBS 513.88 : An07g10410, A. oryzae RIB40 : AO090012001025 and A. flavus NRRL 3357 : AFL2G_03883
AN6192	Has domain(s) with predicted ATP binding, protein serine/threonine kinase activity, protein tyrosine kinase activity and role in protein phosphorylation
AN6418	Has domain(s) with predicted role in transmembrane transport and integral to membrane localization
AN10792	Has domain(s) with predicted zinc ion binding activity
AN10784
AN6176	Ortholog(s) have beta-tubulin binding activity, role in microtubule cytoskeleton organization and cytoplasm localization
AN6403	Ortholog of A. clavatus NRRL 1 : ACLA_055850
AN10776	Putative cytochrome P450
AN6311	Has domain(s) with predicted voltage-gated chloride channel activity, role in chloride transport, transmembrane transport and membrane localization
AN6168	Putative malate dehydrogenase with a predicted role in oxidation of malate to pyruvate
AN10768	Has domain(s) with predicted nucleotide binding, oxidoreductase activity and role in oxidation-reduction process
AN6303	Protein with similarity to DNA replication factor C; mutations cause hypersensitivity to UV; transcript upregulated in response to camptothecin
AN6006	Karyopherin; nuclear receptor; putative homolog of both S. cerevisiae Kap119p/Nmd5p and Kap108p/Sxm1p; nonessential
AN6966	Putative transposon-encoded protein; expression upregulated after exposure to farnesol
AN6958
AN12408	Ortholog(s) have fungal-type vacuole localization
AN6843	Ortholog(s) have structural constituent of ribosome activity and mitochondrial large ribosomal subunit localization
AN6835	Putative cytochrome P450; expression upregulated after exposure to farnesol
AN6146	Ortholog(s) have structural constituent of ribosome activity and mitochondrial large ribosomal subunit localization
AN10746	MOSC-domain containing protein; transcript repressed by nitrate
AN6138	Component of the Anaphase-Promoting Complex/Cyclosome (APC/C), which is a ubiquitin ligase required for cell cycle progression; mutations lead to DNA damage and block cytokinesis; tetratricopeptide repeat (TPR) gene family member
AN10738	Ortholog of A. nidulans FGSC A4 : AN12062, A. fumigatus Af293 : Afu2g07440, A. niger CBS 513.88 : An14g00490, A. oryzae RIB40 : AO090011000949 and A. flavus NRRL 3357 : AFL2G_05651, AFL2G_12420
AN5911	Ortholog of A. fumigatus Af293 : Afu2g10990, A. niger CBS 513.88 : An02g02890, A. oryzae RIB40 : AO090026000551, A. flavus NRRL 3357 : AFL2G_06735 and A. niger ATCC 1015 : 52163-mRNA
AN6491	Putative ortholog of S. cerevisiae Fcf2p; expression reduced after exposure to farnesol
AN6717	Putative mitochondrial malate dehydrogenase with a predicted role in the TCA cycle; intracellular; protein abundance decreased by menadione stress
AN6826	Has domain(s) with predicted extracellular region localization
AN6592	Ortholog of A. oryzae RIB40 : AO090701000126, A. flavus NRRL 3357 : AFL2G_05773, A. niger ATCC 1015 : 56296-mRNA, N. fischeri NRRL 181 : NFIA_050560 and A. terreus NIH2624 : ATEG_07031
AN6818	Ortholog of A. oryzae RIB40 : AO090010000026, A. flavus NRRL 3357 : AFL2G_11293 and N. fischeri NRRL 181 : NFIA_093990
AN6584	Ortholog of A. niger CBS 513.88 : An15g01155 and A. niger ATCC 1015 : 181821-mRNA
AN6576	Ortholog(s) have oxidoreductase activity, acting on single donors with incorporation of molecular oxygen, incorporation of two atoms of oxygen activity and role in L-methionine salvage from methylthioadenosine
AN6568	Ortholog(s) have protein-lysine N-methyltransferase activity, role in peptidyl-lysine monomethylation and nucleus localization
AN6711	Putative ribose-phosphate pyrophosphokinase with a predicted role in histidine metabolism
AN6703	Putative major facilitator superfamily (MFS) permease
AN6461	Has domain(s) with predicted role in transmembrane transport and integral to membrane localization
AN6453	Has domain(s) with predicted oxidoreductase activity and role in oxidation-reduction process
AN6445	Putative aryl-alcohol oxidase-related protein
AN6125	Protein with homology to Neurospora crassa RO11; multicopy suppressor of nudF mutation; physically interacts with NudF
AN6117
AN6109	Ortholog of A. flavus NRRL 3357 : AFL2G_05525, A. niger ATCC 1015 : 186766-mRNA, N. fischeri NRRL 181 : NFIA_084460, A. clavatus NRRL 1 : ACLA_080720 and A. fumigatus A1163 : AFUB_024790
AN6010	Hsp70-family protein; required for conidial germination; protein expressed at increased levels during osmoadaptation
AN6002	Putative monooxygenase; required for asperthecin biosynthesis
AN6788	Has domain(s) with predicted DNA binding, sequence-specific DNA binding transcription factor activity, zinc ion binding activity, role in regulation of transcription, DNA-dependent, transcription, DNA-dependent and nucleus localization
AN6931	Has domain(s) with predicted nucleotide binding, oxidoreductase activity and role in oxidation-reduction process
AN6923	Putative high-affinity hexose transporter with a predicted role in hexose transport; induced upon starvation and during sexual development
AN6915	Has domain(s) with predicted role in cell redox homeostasis
AN6681	Putative U2 auxillary factor (U2AF), large subunit
AN6673	Putative alpha-fucosidase
AN6665
AN5798	Subunit 3 of the COP9 signalosome; required for formation of cleistothecia
AN6061	Has domain(s) with predicted role in response to stress
AN5941
AN6053	Has domain(s) with predicted calcium ion binding activity, role in transmembrane transport and membrane localization
AN5933	Ortholog of A. fumigatus Af293 : Afu2g10720, A. niger CBS 513.88 : An02g02500, A. niger ATCC 1015 : 173949-mRNA, N. fischeri NRRL 181 : NFIA_086060 and A. terreus NIH2624 : ATEG_01504
AN6550	Para-aminobenzoic acid synthase, enzyme of folic acid biosynthesis
AN6399	Putative bleomycin hydrolase
AN11504
AN6542	Gamma-actin
AN6534	Putative mannosylinositol phosphorylceramide (MIP2C) synthase with a predicted role in sphingoglycolipid metabolism
AN6526	Ortholog(s) have leucine-tRNA ligase activity, mRNA binding activity, role in Group I intron splicing, leucyl-tRNA aminoacylation, mitochondrial translation and mitochondrion localization
AN6292
AN6518	Has domain(s) with predicted hydrolase activity, acting on carbon-nitrogen (but not peptide) bonds activity and role in carbohydrate metabolic process
AN6284	Ortholog of A. fumigatus Af293 : Afu2g12430, A. niger CBS 513.88 : An02g04620, A. oryzae RIB40 : AO090026000390, A. flavus NRRL 3357 : AFL2G_06871 and A. niger ATCC 1015 : 46977-mRNA
AN6276	Has domain(s) with predicted 4-alpha-hydroxytetrahydrobiopterin dehydratase activity and role in tetrahydrobiopterin biosynthetic process
AN6031	Has domain(s) with predicted nitronate monooxygenase activity and role in oxidation-reduction process
AN5903	Has domain(s) with predicted phosphoric diester hydrolase activity, role in DNA repair and nucleus localization
AN6023	Has domain(s) with predicted FMN binding, oxidoreductase activity and role in oxidation-reduction process
AN6015	Has domain(s) with predicted DNA binding, sequence-specific DNA binding transcription factor activity and role in regulation of transcription, DNA-dependent
AN6007	Has domain(s) with predicted ATP binding, ATP-dependent helicase activity, nucleic acid binding activity
AN6967	Predicted gypsy transposon-related ORF
AN10743	Ortholog(s) have role in endocytosis, establishment or maintenance of actin cytoskeleton polarity, vacuole organization and integral to Golgi membrane localization
AN6135	Has domain(s) with predicted coenzyme binding, nucleotide binding, phosphogluconate dehydrogenase (decarboxylating) activity and role in pentose-phosphate shunt
AN10735	Ortholog of A. niger CBS 513.88 : An05g00633, A. oryzae RIB40 : AO090011000895 and A. terreus NIH2624 : ATEG_09646
AN6127	Has domain(s) with predicted hydrogen ion transmembrane transporter activity, role in ATP hydrolysis coupled proton transport and proton-transporting V-type ATPase, V0 domain localization
AN6119	Ortholog(s) have role in fungal-type cell wall organization and fungal-type vacuole localization
AN5900	Ortholog of A. fumigatus Af293 : Afu2g11100, A. niger CBS 513.88 : An02g03000, A. oryzae RIB40 : AO090026000554, A. flavus NRRL 3357 : AFL2G_06732 and A. niger ATCC 1015 : 52169-mRNA
AN6437
AN6429	Has domain(s) with predicted role in transmembrane transport and integral to membrane localization
AN6195	Transcriptional regulator that mediates carbon catabolite repression; mutants display increased extracellular protease activity
AN10795	Has domain(s) with predicted hydrolase activity, acting on carbon-nitrogen (but not peptide) bonds, in cyclic amides activity, role in histidine catabolic process to glutamate and formamide and cytoplasm localization
AN6504
AN6270	Ortholog of S. cerevisiae : MTC6, A. fumigatus Af293 : Afu2g12590, A. niger CBS 513.88 : An02g01520, A. flavus NRRL 3357 : AFL2G_06898 and A. niger ATCC 1015 : 46899-mRNA
AN5999	Putative enzyme with a predicted role in arginine or pyrimidine metabolism
AN10870
AN6262	Ortholog of A. oryzae RIB40 : AO090026000341, A. flavus NRRL 3357 : AFL2G_06918, A. niger ATCC 1015 : 52129-mRNA, A. terreus NIH2624 : ATEG_01256 and A. clavatus NRRL 1 : ACLA_071750
AN10862	Has domain(s) with predicted role in transmembrane transport and integral to membrane localization
AN6254	Putative mitochondrial dicarboxylate:inorganic phosphate antiporter
AN10854	Ortholog(s) have AMP-activated protein kinase activity, protein serine/threonine kinase activator activity
AN5892	Ortholog(s) have DNA replication origin binding activity and role in DNA-dependent DNA replication initiation, chromatin silencing at silent mating-type cassette, pre-replicative complex assembly
AN6246	Cytochrome C
AN6657	Ortholog of A. niger CBS 513.88 : An15g02040, A. flavus NRRL 3357 : AFL2G_10168, N. fischeri NRRL 181 : NFIA_049930 and A. fumigatus A1163 : AFUB_094880
AN6649	Putative fatty acyl-CoA synthetase
AN5898	Has domain(s) with predicted role in regulation of transcription, DNA-dependent and nucleus localization
AN6161	Putative peroxisome biogenesis protein
AN10761	Predicted PIN domain-containing RNA-binding protein; expression upregulated after exposure to farnesol
AN6153
AN10753	Ortholog(s) have role in adenine biosynthetic process and cytoplasm, nucleus localization
AN6145	Essential phospho-Ser/Thr-directed peptidyl prolyl-isomerase involved in cell cycle progression; regulates NimA function
AN10745	Has domain(s) with predicted glycine hydroxymethyltransferase activity, pyridoxal phosphate binding activity and role in L-serine metabolic process, glycine metabolic process
AN6137	Ortholog of A. niger CBS 513.88 : An12g03990, A. flavus NRRL 3357 : AFL2G_05551, A. niger ATCC 1015 : 186204-mRNA and A. terreus NIH2624 : ATEG_09699
AN10737	Ortholog of A. fumigatus Af293 : Afu2g07490, A. niger CBS 513.88 : An05g00040, A. flavus NRRL 3357 : AFL2G_05647, A. niger ATCC 1015 : 186597-mRNA and N. fischeri NRRL 181 : NFIA_083230
AN6129	Has domain(s) with predicted sequence-specific DNA binding transcription factor activity, zinc ion binding activity, role in regulation of transcription, DNA-dependent and nucleus localization
AN9441	Has domain(s) with predicted amino acid transmembrane transporter activity, role in amino acid transmembrane transport and membrane localization
AN6411	Putative GNAT-type acetyltransferase
AN6268	Has domain(s) with predicted role in regulation of translational fidelity
AN10868	Ortholog of A. niger CBS 513.88 : An14g01330, An02g11890, An14g01620, A. oryzae RIB40 : AO090011000315, AO090701000905, A. flavus NRRL 3357 : AFL2G_05101 and A. flavus NRRL 3357 : AFL2G_02976
AN6045	Ortholog(s) have superoxide dismutase copper chaperone activity, role in intracellular copper ion transport and cytosol, mitochondrial inner membrane, nucleus localization
AN5917	Ortholog(s) have alpha-glucoside:hydrogen symporter activity, maltose:hydrogen symporter activity, trehalose transmembrane transporter activity and role in disaccharide catabolic process, maltose transport, trehalose transport
AN6037	Putative glucose-6-phosphate isomerase with a predicted role in gluconeogenesis and glycolysis; mutant defective in hyphal polarity and conidiation
AN5909	Dihydroorotate dehydrogenase, catalyzes the fourth step in pyrimidine biosynthesis
AN6029	Has domain(s) with predicted lyase activity and role in metabolic process
AN5810	Prolidase specific for cleavage of X-Pro dipeptides
AN5802	Protein with similarity to SR-proteins involved in mRNA maturation and in transport of mRNA out of the nucleus; mutants display abnormal swellings, thickening along the hyphae and defects in cell polarity
AN6890	Ortholog of A. fumigatus Af293 : Afu5g13320, A. niger CBS 513.88 : An14g04730, A. oryzae RIB40 : AO090120000477, A. flavus NRRL 3357 : AFL2G_08464 and A. niger ATCC 1015 : 185664-mRNA
AN6882	Has domain(s) with predicted catalytic activity and role in metabolic process
AN6874	Putative mannosyltransferase; transcript levels increase during the unfolded-protein response (UPR); S. cerevisiae ortholog Alg2p has glycolipid 6-alpha-mannosyltransferase activity
AN6866	Putative chorismate mutase with a predicted role in aromatic amino acid biosynthesis
AN6020
AN6012	Ortholog of A. fumigatus Af293 : Afu2g09940, A. niger CBS 513.88 : An16g05120, A. oryzae RIB40 : AO090011000640.1, A. flavus NRRL 3357 : AFL2G_05389 and A. niger ATCC 1015 : 184284-mRNA
AN6004	Protein with an RNA recognition motif; protein expressed at increased levels in a hapX mutant versus wild-type; expression upregulated after exposure to farnesol
AN6972	Has domain(s) with predicted binding activity
AN6964
AN6948	Putative transglycosidase with a predicted role in glucan processing
AN6698	Has domain(s) with predicted RNA binding, structural constituent of ribosome activity, role in translation and large ribosomal subunit localization
AN6841	Ortholog(s) have endopeptidase activity, role in protein processing involved in protein targeting to mitochondrion and mitochondrial inner membrane peptidase complex localization
AN6833	Ortholog of A. nidulans FGSC A4 : AN6951, AN2710, A. oryzae RIB40 : AO090038000445, A. flavus NRRL 3357 : AFL2G_01583, AFL2G_07782, AFL2G_09688 and N. fischeri NRRL 181 : NFIA_023140
AN6609	Has domain(s) with predicted zinc ion binding activity
AN6510	Translocase of outer mitochondrial membrane complex; ortholog of S. cerevisiae Tom40p has role in protein import into mitochondrial matrix; expression reduced after exposure to farnesol
AN6367	Has domain(s) with predicted phosphatidylinositol phosphate kinase activity and role in phosphatidylinositol metabolic process
AN6359	Protein involved in sulfur metabolite repression; contains an F-box and seven WD repeats
AN5997	Ortholog(s) have role in rRNA export from nucleus
AN6260	Ortholog of A. oryzae RIB40 : AO090026000339, A. flavus NRRL 3357 : AFL2G_06920, A. niger ATCC 1015 : 174067-mRNA, N. fischeri NRRL 181 : NFIA_088130 and A. clavatus NRRL 1 : ACLA_071770
AN5989	Putative NAD dependent epimerase/dehydratase; intracellular; protein abundance decreased by menadione stress
AN10860	Has domain(s) with predicted oxidoreductase activity and role in oxidation-reduction process
AN10846	Has domain(s) with predicted DNA binding, RNA binding, RNA-directed DNA polymerase activity, role in DNA integration, RNA-dependent DNA replication and nucleus localization
AN10823	Ortholog(s) have FAD transmembrane transporter activity, role in FAD transport and mitochondrion localization
AN6692
AN6918	Has domain(s) with predicted nucleotide binding, oxidoreductase activity and role in oxidation-reduction process
AN6684	Has domain(s) with predicted sequence-specific DNA binding transcription factor activity, zinc ion binding activity, role in regulation of transcription, DNA-dependent and nucleus localization
AN6676	Has domain(s) with predicted nucleic acid binding, nucleotide binding activity
AN6668	Has domain(s) with predicted nucleotide binding activity
AN6811	Has domain(s) with predicted transmembrane transporter activity, role in transmembrane transport and integral to membrane localization
AN6803
AN11523
AN6561	Ortholog(s) have role in cleavage involved in rRNA processing, maturation of SSU-rRNA from tricistronic rRNA transcript (SSU-rRNA, 5.8S rRNA, LSU-rRNA) and 90S preribosome, nucleolus localization
AN5910	Ortholog(s) have RNA polymerase II core binding, RNA polymerase II core promoter sequence-specific DNA binding transcription factor activity, TFIIF-class binding transcription factor activity, chromatin binding activity
AN6030	Has domain(s) with predicted DNA binding, sequence-specific DNA binding transcription factor activity, zinc ion binding activity, role in regulation of transcription, DNA-dependent, transcription, DNA-dependent and nucleus localization
AN6064	Ortholog(s) have hydrolase activity, acting on ester bonds activity and role in acetate metabolic process
AN5936
AN6056
AN5928
AN6048	Putative aspartate transaminase with a predicted role in amino acid metabolism; palA-dependent expression independent of pH; induced by carbon starvation-induced autophagy
AN5821	Putative vacuolar H+/Ca++ exchanger; transcript induced in response to calcium dichloride in a CrzA-dependent manner
AN5813
AN6893	Protein involved in P-body formation and mRNA degradation; enhances mRNA decapping
AN6885	Ortholog of A. fumigatus Af293 : Afu5g13250, A. niger CBS 513.88 : An14g04640, A. niger ATCC 1015 : 53850-mRNA, N. fischeri NRRL 181 : NFIA_073780 and A. terreus NIH2624 : ATEG_06186
AN6877
AN6869	Has domain(s) with predicted hydrolase activity, acting on carbon-nitrogen (but not peptide) bonds, in linear amidines, metal ion binding activity
AN6770	Has domain(s) with predicted amino acid transmembrane transporter activity, role in amino acid transmembrane transport and membrane localization
AN6858	Has domain(s) with predicted sequence-specific DNA binding transcription factor activity, zinc ion binding activity, role in regulation of transcription, DNA-dependent and nucleus localization
AN6751	Has domain(s) with predicted hydrolase activity, hydrolyzing O-glycosyl compounds activity and role in carbohydrate metabolic process
AN6735	Ortholog(s) have role in nuclear mRNA splicing, via spliceosome and U1 snRNP, U2-type prespliceosome, U4/U6 x U5 tri-snRNP complex, U5 snRNP localization
AN6215	Has domain(s) with predicted 3-hydroxyacyl-CoA dehydrogenase activity, coenzyme binding, nucleotide binding activity and role in fatty acid metabolic process, oxidation-reduction process
AN5861	Ortholog(s) have ketoreductase activity, role in fatty acid elongation and endoplasmic reticulum localization
AN10815	Has domain(s) with predicted nucleotide binding, oxidoreductase activity and role in oxidation-reduction process
AN5853	Has domain(s) with predicted transferase activity, transferring acyl groups other than amino-acyl groups activity and role in metabolic process
AN6207	Has domain(s) with predicted ATP binding, two-component sensor activity and role in peptidyl-histidine phosphorylation, signal transduction
AN10807	Has domain(s) with predicted RNA binding activity
AN5845	Has domain(s) with predicted zinc ion binding activity
AN5837	Putative cytochrome P450
AN6100
AN5829	Ortholog of A. fumigatus Af293 : Afu2g07730, A. niger CBS 513.88 : An05g00310, A. oryzae RIB40 : AO090011000922, A. flavus NRRL 3357 : AFL2G_05626 and A. niger ATCC 1015 : 42536-mRNA
AN6794
AN6252	Ortholog(s) have DNA-directed RNA polymerase activity, RNA-directed RNA polymerase activity, role in termination of RNA polymerase II transcription and DNA-directed RNA polymerase II, core complex localization
AN5890	Has domain(s) with predicted amino acid transmembrane transporter activity, role in amino acid transmembrane transport and membrane localization
AN6244	Ortholog(s) have role in exonucleolytic trimming to generate mature 3'-end of 5.8S rRNA from tricistronic rRNA transcript (SSU-rRNA, 5.8S rRNA, LSU-rRNA), nuclear polyadenylation-dependent tRNA catabolic process, rRNA catabolic process
AN10844	Putative fructose-2,6-bisphosphate 2-phosphatase
AN5882	Ortholog of A. fumigatus Af293 : Afu2g11310, A. niger CBS 513.88 : An02g03280, A. oryzae RIB40 : AO090026000519, A. flavus NRRL 3357 : AFL2G_06764 and A. niger ATCC 1015 : 36811-mRNA
AN6236	Putative nonribosomal peptide synthetase
AN10836	Has domain(s) with predicted 2 iron, 2 sulfur cluster binding, iron ion binding, oxidoreductase activity and role in cellular aromatic compound metabolic process, oxidation-reduction process
AN6709	Putative ADP ribosylation factor guanine nucleotide exchange factor; Sec7-domain protein; role in hyphal morphogenesis; mutants display abnormal hyphae, hyphal tip cell death and excessive septum formation
AN5841	Has domain(s) with predicted nucleotide binding activity
AN5833	Putative acetyl-CoA synthase with a predicted role in two-carbon metabolism or the methylcitrate pathway; transcript induced by heptadecanoic acid
AN5817	Putative gamma-glutamyl kinase with a predicted role in proline metabolism
AN5809
AN6897	Ortholog(s) have GTPase activity, protein homodimerization activity, role in mitochondrial fusion and integral to mitochondrial outer membrane, mitochondrial inner membrane localization
AN6889	Ortholog(s) have sequence-specific DNA binding activity and role in aromatic amino acid family catabolic process, positive regulation of transcription from RNA polymerase II promoter
AN6784	Putative dimethyl-allyl-tryptophan synthase (DMATS) type aromatic prenyltransferase; required for variecoxanthone biosynthesis
AN6776	Has domain(s) with predicted hydrolase activity
AN6768	Has domain(s) with predicted ATP binding, protein serine/threonine kinase activity and role in protein phosphorylation
AN6911	Has domain(s) with predicted role in intracellular protein transport and cytoplasm localization
AN6903	Has domain(s) with predicted nucleic acid binding, nucleotide binding activity
AN6661	Has domain(s) with predicted dipeptidyl-peptidase activity, role in proteolysis and cytoplasm localization
AN6653	Malate synthase, required for utilization of acetate as carbon source; transcription induction by acetate mediated by FacB; carbon catabolite repression mediated by CreA; transcription induction by long-chain fatty acids mediated by FarA
AN6645	Putative 8-amino-7-oxononanoate synthase with a predicted role in Coenzyme A and pantothenate biosynthesis
AN6629	Putative ribosomal protein L14; ortholog of S. cerevisiae Rpl14Ap; expression reduced after exposure to farnesol
AN6395	Protein with rhamnogalacturonan lyase activity, involved in degradation of pectin
AN6607
AN6373
AN6365	Ortholog(s) have cytoplasm localization
AN6500	Has domain(s) with predicted structural constituent of ribosome activity, role in translation and ribosome localization
AN5995	Ortholog of A. fumigatus Af293 : Afu2g10110, A. niger CBS 513.88 : An16g04920, A. oryzae RIB40 : AO090011000625, A. flavus NRRL 3357 : AFL2G_05378 and A. niger ATCC 1015 : 48946-mRNA
AN6349	Has domain(s) with predicted binding activity
AN5987
AN6250	Has domain(s) with predicted arginyltransferase activity and role in protein arginylation
AN6786	Putative beta-1,4-endoglucanase
AN6778	Has domain(s) with predicted role in transmembrane transport and integral to membrane localization
AN9469	Ortholog(s) have structural constituent of ribosome activity and mitochondrial large ribosomal subunit localization
AN6439	Ortholog(s) have intracellular localization
AN6340	Kinesin-family protein with a role in the establishment of spindle pole bipolarity
AN6197	Nuclear migration protein; mutants defective in asexual and sexual sporulation; similar to human LIS-1; interacts directly with NudC; spindle-pole body-localized; may facilitate minus-end-directed dynein movement
AN10797	Has domain(s) with predicted catalytic activity and role in metabolic process
AN6332	Ortholog of A. niger CBS 513.88 : An02g05670, A. flavus NRRL 3357 : AFL2G_06991, A. niger ATCC 1015 : 52241-mRNA, N. fischeri NRRL 181 : NFIA_088750 and A. clavatus NRRL 1 : ACLA_074060
AN6189	Putative nucleoside triphosphatase with a predicted role in nucleotide salvage pathways
AN10789	Has domain(s) with predicted DNA binding, sequence-specific DNA binding transcription factor activity, zinc ion binding activity, role in regulation of transcription, DNA-dependent, transcription, DNA-dependent and nucleus localization
AN6324	Putative alpha-amylase with a predicted role in starch metabolism; predicted glycosylphosphatidylinositol (GPI)-anchored protein
AN5970	Has domain(s) with predicted role in cell redox homeostasis
AN6090	Ortholog(s) have peptide alpha-N-acetyltransferase activity, role in N-terminal protein amino acid acetylation and NatC complex localization
AN6790	Has domain(s) with predicted sequence-specific DNA binding transcription factor activity, zinc ion binding activity, role in regulation of transcription, DNA-dependent and nucleus localization
AN6782	Has domain(s) with predicted sodium:dicarboxylate symporter activity, role in dicarboxylic acid transport and membrane localization
AN6774	Has domain(s) with predicted role in transmembrane transport and integral to membrane localization
AN6766	Has domain(s) with predicted catalytic activity and role in metabolic process
AN6758	Has domain(s) with predicted ATP binding, protein serine/threonine kinase activity, protein tyrosine kinase activity and role in protein phosphorylation
AN5884	Orotate phosphoribosyltransferase (OPRTase) that catalyzes the fifth step in pyrimidine biosynthesis
AN6238	Has domain(s) with predicted role in transmembrane transport and integral to membrane localization
AN10838	Has domain(s) with predicted cation binding, chitin binding, chitinase activity and role in cell wall macromolecule catabolic process, chitin catabolic process
AN5876	Ortholog of A. fumigatus Af293 : Afu2g11370, A. niger ATCC 1015 : 215096-mRNA, N. fischeri NRRL 181 : NFIA_086640, A. terreus NIH2624 : ATEG_07678 and A. clavatus NRRL 1 : ACLA_070330
AN5868	Ortholog(s) have role in intracellular sterol transport, pheromone-dependent signal transduction involved in conjugation with cellular fusion, sphingolipid metabolic process and Golgi apparatus, endoplasmic reticulum localization
AN6123	Ortholog of A. fumigatus Af293 : Afu2g08730, A. niger CBS 513.88 : An12g04060, A. oryzae RIB40 : AO090011000832, A. flavus NRRL 3357 : AFL2G_05543 and A. niger ATCC 1015 : 133913-mRNA
AN6115	Has domain(s) with predicted metal ion binding activity, role in metal ion transport, transmembrane transport and integral to membrane localization
AN6107	Putative voltage-gated anion channel protein with a role in copper homeostasis
AN6372
AN6364	Protein of the chromosome scaffold, involved with BimD in chromosome segregation; member of the DA-box protein family; transcript upregulated in response to camptothecin
AN6356
AN6348	Ortholog(s) have mitochondrion targeting sequence binding, protein channel activity, role in protein import into mitochondrial matrix and mitochondrial inner membrane presequence translocase complex localization
AN5994	Ortholog(s) have ATP-dependent NAD(P)H-hydrate dehydratase activity, role in nicotinamide nucleotide metabolic process and cytoplasm localization
AN5986	Putative reductase with a predicted role in carbohydrate metabolism
AN5978	Ortholog of A. fumigatus Af293 : Afu2g10290, A. niger CBS 513.88 : An16g04700, A. flavus NRRL 3357 : AFL2G_05361, A. niger ATCC 1015 : 200967-mRNA and N. fischeri NRRL 181 : NFIA_085690
AN6241	Ortholog of A. fumigatus Af293 : Afu2g13160, A. niger CBS 513.88 : An02g01890, A. oryzae RIB40 : AO090026000276, A. flavus NRRL 3357 : AFL2G_06977 and A. niger ATCC 1015 : 52140-mRNA
AN6098	Has domain(s) with predicted substrate-specific transmembrane transporter activity, role in transmembrane transport and integral to membrane localization
AN10841	Ortholog(s) have dodecenoyl-CoA delta-isomerase activity, role in fatty acid beta-oxidation and peroxisome localization
AN6233	Has domain(s) with predicted heat shock protein binding, unfolded protein binding activity and role in protein folding
AN10833	Has domain(s) with predicted carbon-nitrogen ligase activity, with glutamine as amido-N-donor, hydrolase activity, acting on carbon-nitrogen (but not peptide) bonds, in linear amides activity
AN5871	Ortholog(s) have methyltransferase activity, role in rRNA processing and nucleolus localization
AN6225	Ortholog(s) have role in chronological cell aging, mitochondrial fission, peroxisome fission and mitochondrial outer membrane, peroxisome localization
AN6187	Ortholog of A. fumigatus Af293 : Afu2g11670, A. flavus NRRL 3357 : AFL2G_06800, A. niger ATCC 1015 : 131295-mRNA, N. fischeri NRRL 181 : NFIA_086920 and A. terreus NIH2624 : ATEG_01102
AN6330	Putative elongation factor 2; intracellular; protein abundance decreased by menadione stress
AN5979	Ortholog(s) have role in ribosomal small subunit assembly
AN6099	Has domain(s) with predicted ATP binding activity
AN6242
AN10842	Ortholog of A. niger CBS 513.88 : An15g01580, A. niger ATCC 1015 : 130535-mRNA and A. terreus NIH2624 : ATEG_07060
AN5880	Has domain(s) with predicted hydrogen ion transporting ATP synthase activity, rotational mechanism, proton-transporting ATPase activity, rotational mechanism activity and role in ATP hydrolysis coupled proton transport
AN6234	Ortholog(s) have role in siderophore biosynthetic process
AN10834	Protein with an acyl-CoA dehydrogenase domain
AN5872	Ortholog(s) have role in proteasomal ubiquitin-dependent protein catabolic process, proteasomal ubiquitin-independent protein catabolic process and proteasome core complex, alpha-subunit complex, proteasome storage granule localization
AN10826	Has domain(s) with predicted guanylate cyclase activity, heme binding activity and role in cGMP biosynthetic process
AN5864	Has domain(s) with predicted substrate-specific transmembrane transporter activity, role in transmembrane transport and integral to membrane localization
AN5905	Has domain(s) with predicted oxidoreductase activity and role in carotenoid biosynthetic process, chlorophyll biosynthetic process, oxidation-reduction process, photosynthesis
AN9490	Has domain(s) with predicted amino acid transmembrane transporter activity, role in amino acid transmembrane transport and membrane localization
AN6460	Ortholog of A. nidulans FGSC A4 : AN12398, A. oryzae RIB40 : AO090023000067, A. flavus NRRL 3357 : AFL2G_03967 and A. terreus NIH2624 : ATEG_01390
AN6452	Has domain(s) with predicted role in transmembrane transport
AN6444	Putative nonribosomal peptide synthase (NRPS)-like enzyme
AN6436	Has domain(s) with predicted ATP binding, ATPase activity, coupled to transmembrane movement of substances activity, role in transmembrane transport and integral to membrane localization
AN6428	Putative beta-1,4-endoglucanase
AN10794	Has domain(s) with predicted ATP binding, DNA binding, helicase activity, zinc ion binding activity
AN6186	Has domain(s) with predicted damaged DNA binding activity, role in nucleotide-excision repair and nucleus localization
AN6321	Putative cytochrome P450
AN6178	Has domain(s) with predicted role in regulation of transcription, DNA-dependent and integral to membrane, nucleus localization
AN10778	Has domain(s) with predicted ATP binding, heat shock protein binding, unfolded protein binding activity and role in protein folding, response to heat
AN6305	Catalytic subunit of the cAMP-dependent protein kinase, involved in cAMP-dependent signaling during conidial germination; has overlapping functions with SchA; up-regulated under osmotic stress conditions
AN6071	Has domain(s) with predicted membrane localization
AN5951	Ortholog(s) have role in protein folding in endoplasmic reticulum and ER membrane protein complex localization
AN6000	Polyketide synthase; required for the biosynthesis of asperthecin; contains ketosynthase, acyltransferase, and acyl carrier protein domains
AN6960	Has domain(s) with predicted metal ion transmembrane transporter activity, role in metal ion transport, transmembrane transport and membrane localization
AN6952	Has domain(s) with predicted O-methyltransferase activity
AN6208	Ortholog of A. fumigatus Af293 : Afu2g11920, A. niger CBS 513.88 : An02g04010, A. oryzae RIB40 : AO090026000451, A. flavus NRRL 3357 : AFL2G_06822 and A. niger ATCC 1015 : 134131-mRNA
AN10808	Has domain(s) with predicted catalytic activity, magnesium ion binding, thiamine pyrophosphate binding activity
AN5846	Has domain(s) with predicted UDP-N-acetylmuramate dehydrogenase activity, flavin adenine dinucleotide binding activity and role in oxidation-reduction process
AN5838	Has domain(s) with predicted FMN binding, iron ion binding, oxidoreductase activity and role in oxidation-reduction process
AN6101	Putative cytochrome P450
AN6795	Ortholog of A. fumigatus Af293 : Afu4g00870, A. niger CBS 513.88 : An08g09420, A. oryzae RIB40 : AO090011000195, A. flavus NRRL 3357 : AFL2G_04972 and A. niger ATCC 1015 : 176050-mRNA
AN6787	Putative cytochrome P450
AN6930	Has domain(s) with predicted pyridoxal phosphate binding, transaminase activity
AN6779	Putative ABC superfamily multidrug resistance-associated protein; expression reduced after exposure to farnesol
AN6922	Ortholog(s) have role in cytoplasmic translation and cytoplasm, polysomal ribosome localization
AN10787	Ortholog of A. nidulans FGSC A4 : AN10624 and N. fischeri NRRL 181 : NFIA_047300
AN6179	Ortholog of A. fumigatus Af293 : Afu2g08150, A. niger CBS 513.88 : An05g00770, A. flavus NRRL 3357 : AFL2G_05597, A. niger ATCC 1015 : 202139-mRNA and N. fischeri NRRL 181 : NFIA_083840
AN6322	Has domain(s) with predicted sequence-specific DNA binding transcription factor activity, zinc ion binding activity, role in regulation of transcription, DNA-dependent and nucleus localization
AN10779	Putative transglycosidase required for 1,6-beta-glucan biosynthesis
AN6314	Has domain(s) with predicted nucleotide binding, oxidoreductase activity and role in oxidation-reduction process
AN5960	Ortholog(s) have mRNA binding activity, role in maturation of SSU-rRNA from tricistronic rRNA transcript (SSU-rRNA, 5.8S rRNA, LSU-rRNA), ribosomal small subunit assembly and 90S preribosome, small-subunit processome localization
AN6080	Ortholog(s) have role in retrograde vesicle-mediated transport, Golgi to ER and COPI vesicle coat localization
AN5952	Putative kynureninase with a predicted role in aromatic amino acid biosynthesis
AN6306	Ortholog(s) have protein transporter activity, role in protein import into mitochondrial inner membrane and mitochondrial intermembrane space protein transporter complex localization
AN6072	Ortholog(s) have protein-arginine N5-methyltransferase activity, role in peptidyl-arginine methylation and cytoplasm, nucleus localization
AN5944	Ortholog of A. nidulans FGSC A4 : AN10908, A. niger CBS 513.88 : An06g00460, An16g08070, An11g00100, An07g04470, A. oryzae RIB40 : AO090038000122 and A. flavus NRRL 3357 : AFL2G_08946, AFL2G_10172
AN6553	Ortholog of A. fumigatus Af293 : Afu6g04650, A. oryzae RIB40 : AO090701000080, A. flavus NRRL 3357 : AFL2G_05729, A. niger ATCC 1015 : 48617-mRNA and N. fischeri NRRL 181 : NFIA_051190
AN11507
AN6025	Putative delta-1-pyrroline-5-carboxylate dehydrogenase with a predicted role in glutamate and glutamine metabolism
AN6009	Ortholog of A. fumigatus Af293 : Afu2g09990, A. niger CBS 513.88 : An16g05070, A. oryzae RIB40 : AO090011000637, A. flavus NRRL 3357 : AFL2G_05387 and A. niger ATCC 1015 : 48938-mRNA
AN6969	Predicted glycosylphosphatidylinositol (GPI)-anchored protein
AN6870	Has domain(s) with predicted antiporter activity, drug transmembrane transporter activity, role in drug transmembrane transport and membrane localization
AN6862
AN6854	Ortholog of A. fumigatus Af293 : Afu5g13030, A. oryzae RIB40 : AO090120000423, A. flavus NRRL 3357 : AFL2G_08424, N. fischeri NRRL 181 : NFIA_074070 and A. clavatus NRRL 1 : ACLA_016010
AN6846	Has domain(s) with predicted sequence-specific DNA binding transcription factor activity, zinc ion binding activity, role in regulation of transcription, DNA-dependent and nucleus localization
AN6838	Beta-tubulin, highly conserved component of microtubules; A. nidulans has two beta-tubulin genes, tubC and benA; expression of tubC increases during conidiation
AN6596	Ortholog of A. fumigatus Af293 : Afu6g04060, A. niger CBS 513.88 : An15g01300, A. oryzae RIB40 : AO090701000130, A. flavus NRRL 3357 : AFL2G_05777 and A. niger ATCC 1015 : 53410-mRNA
AN6588	Ortholog of A. fumigatus Af293 : Afu6g04300, A. niger CBS 513.88 : An15g01200, A. oryzae RIB40 : AO090701000121, A. flavus NRRL 3357 : AFL2G_05768 and A. niger ATCC 1015 : 137591-mRNA
AN6731	Putative delta-9-stearic acid desaturase; converts palmitic acid and stearic acid to palmitoleic acid and oleic acid; null mutant has increased fatty acid content; synthetically lethal with sdeB mutation; expression reduced by farnesol
AN6723	Putative 2,3-dihydroxybenzoate carboxylyase
AN6715	Has domain(s) with predicted DNA binding, sequence-specific DNA binding transcription factor activity and role in regulation of transcription, DNA-dependent
AN6481	Has domain(s) with predicted metal ion transmembrane transporter activity, role in metal ion transport, transmembrane transport and membrane localization
AN6962
AN6707	Ortholog(s) have mitochondrion localization
AN6473	Ortholog of A. fumigatus Af293 : Afu1g16430, N. fischeri NRRL 181 : NFIA_009010, A. terreus NIH2624 : ATEG_06548 and A. fumigatus A1163 : AFUB_015770
AN9495	Has domain(s) with predicted DNA binding activity and role in regulation of transcription, DNA-dependent
AN6690	Ortholog of S. cerevisiae : YMR166C, A. fumigatus Af293 : Afu7g05390, A. niger CBS 513.88 : An07g02810, A. oryzae RIB40 : AO090005000379 and A. flavus NRRL 3357 : AFL2G_00369
AN6682	Ortholog(s) have oxidized purine base lesion DNA N-glycosylase activity, role in base-excision repair, AP site formation and mitochondrion localization
AN6908	Ortholog of A. fumigatus Af293 : Afu5g13560, A. niger CBS 513.88 : An14g05050, A. oryzae RIB40 : AO090113000013, A. flavus NRRL 3357 : AFL2G_08508 and N. fischeri NRRL 181 : NFIA_073480
AN6674	Ortholog of A. oryzae RIB40 : AO090005000271, A. flavus NRRL 3357 : AFL2G_00276, A. niger ATCC 1015 : 56237-mRNA, N. fischeri NRRL 181 : NFIA_026440 and A. clavatus NRRL 1 : ACLA_006940
AN6666
AN6658	Has domain(s) with predicted oxidoreductase activity and role in oxidation-reduction process
AN6801	Ortholog of A. oryzae RIB40 : AO090001000089 and A. flavus NRRL 3357 : AFL2G_07326
AN6551	Has domain(s) with predicted ATP binding activity
AN6543	Ortholog(s) have adenyl-nucleotide exchange factor activity, role in cytoplasmic translation and cytosolic ribosome localization
AN6535	Transcript induced in response to calcium dichloride in a CrzA-dependent manner
AN6527	Ortholog of A. fumigatus Af293 : Afu6g04900, A. niger CBS 513.88 : An14g03410, A. oryzae RIB40 : AO090701000049, N. fischeri NRRL 181 : NFIA_051450 and A. terreus NIH2624 : ATEG_06958
AN6293	Protein with role in utilization of gluconeogenic carbon sources; contains a Zn(2)-Cys(6) DNA-binding motif; ortholog of S. cerevisiae Rds2p
AN4234	Putative phosphoacetylglucosamine mutase with a predicted role in chitin biosynthesis
AN11499	Has domain(s) with predicted hydrogen ion transporting ATP synthase activity, rotational mechanism, proton-transporting ATPase activity, rotational mechanism activity and role in ATP synthesis coupled proton transport
AN6914	Has domain(s) with predicted calcium ion binding activity
AN6680	Putative G-protein coupled receptor
AN6906	Has domain(s) with predicted structural molecule activity, ubiquitin-protein ligase activity and role in intracellular protein transport, protein ubiquitination, vesicle-mediated transport
AN9497	Has domain(s) with predicted hydrolase activity and role in metabolic process
AN6610	Putative phosphatidylglycerol phosphate phosphatase with a predicted role in phospholipid metabolism
AN6602	Has domain(s) with predicted nucleotide binding, oxidoreductase activity and role in oxidation-reduction process
AN6459	Has domain(s) with predicted UDP-N-acetylmuramate dehydrogenase activity, flavin adenine dinucleotide binding activity and role in oxidation-reduction process
AN6360	Has domain(s) with predicted role in autophagy
AN6352	Protein with arabinan endo-1,5-alpha-L-arabinosidase activity, involved in degradation of pectin
AN6545	Ortholog of A. niger CBS 513.88 : An15g00530, A. flavus NRRL 3357 : AFL2G_05714, N. fischeri NRRL 181 : NFIA_051320, A. terreus NIH2624 : ATEG_06970 and A. clavatus NRRL 1 : ACLA_095770
AN6537	Ortholog of A. oryzae RIB40 : AO090701000069, A. flavus NRRL 3357 : AFL2G_05721, A. niger ATCC 1015 : 182157-mRNA, N. fischeri NRRL 181 : NFIA_051250 and A. terreus NIH2624 : ATEG_06977
AN6529	Ortholog of A. fumigatus Af293 : Afu6g04880, A. niger CBS 513.88 : An15g00440, A. oryzae RIB40 : AO090701000051, A. flavus NRRL 3357 : AFL2G_05705 and A. niger ATCC 1015 : 53386-mRNA
AN6295	Has domain(s) with predicted role in regulation of transcription, DNA-dependent and nucleus localization
AN6430	Has domain(s) with predicted DNA binding, sequence-specific DNA binding transcription factor activity, zinc ion binding activity, role in regulation of transcription, DNA-dependent, transcription, DNA-dependent and nucleus localization
AN6287	Putative F1F0-ATPase complex subunit with a predicted role in energy metabolism
AN6422	Has domain(s) with predicted hydrolase activity, acting on ester bonds activity and role in lipid metabolic process
AN6279	Carnitine acetyltransferase, required for utilization of acetate and fatty acids; transcription induction in response to acetate mediated by FacB; transcription induction in response to long-chain fatty acids mediated by FarA
AN6414	Putative cytochrome P450; transcript is induced by nitrate; predicted NirA binding site in promoter
AN6180	Has domain(s) with predicted catalytic activity, role in RNA metabolic process and intracellular localization
AN6406
AN10780	Has domain(s) with predicted protein tyrosine phosphatase activity, protein tyrosine/serine/threonine phosphatase activity and role in protein dephosphorylation
AN11500	Ortholog(s) have role in ER to Golgi vesicle-mediated transport and TRAPP complex localization
AN6530	Ortholog(s) have 1-acylglycerol-3-phosphate O-acyltransferase activity, 1-acylglycerophosphocholine O-acyltransferase activity, role in glycerophospholipid biosynthetic process and endoplasmic reticulum, microsome, ribosome localization
AN6387	Has domain(s) with predicted role in transmembrane transport and integral to membrane localization
AN6379
AN11053	Ortholog of A. fumigatus Af293 : Afu5g03110, A. niger CBS 513.88 : An09g05280, An01g14890, A. oryzae RIB40 : AO090102000514 and A. flavus NRRL 3357 : AFL2G_09895
AN3920	Has domain(s) with predicted oxygen-dependent protoporphyrinogen oxidase activity and role in oxidation-reduction process, porphyrin-containing compound biosynthetic process
AN4040	Ortholog of A. nidulans FGSC A4 : AN7213, A. fumigatus Af293 : Afu5g00960, A. niger CBS 513.88 : An18g01180, An10g00910, An01g11560 and A. oryzae RIB40 : AO090026000375, AO090023000615
AN3769	Has domain(s) with predicted DNA binding, sequence-specific DNA binding transcription factor activity, zinc ion binding activity, role in regulation of transcription, DNA-dependent, transcription, DNA-dependent and nucleus localization
AN4032	Has domain(s) with predicted ATP binding, ATP-dependent helicase activity, nucleic acid binding activity
AN4024	Ortholog of A. fumigatus Af293 : Afu1g03680, A. niger CBS 513.88 : An18g04030, A. oryzae RIB40 : AO090003000978, A. flavus NRRL 3357 : AFL2G_02050 and A. niger ATCC 1015 : 54168-mRNA
AN3670	Ortholog of A. fumigatus Af293 : Afu4g12380, A. niger CBS 513.88 : An01g07790, A. oryzae RIB40 : AO090009000446, A. flavus NRRL 3357 : AFL2G_10247 and A. niger ATCC 1015 : 171996-mRNA
AN4008	Has domain(s) with predicted O-methyltransferase activity
AN3646	Ortholog(s) have role in cytoplasmic translation and cytoplasm, polysome localization
AN7998	Putative glucose oxidase-related protein
AN8014	Has domain(s) with predicted ATP binding, DNA binding, DNA ligase (ATP) activity and role in DNA recombination, DNA repair
AN11050
AN8006	Hydrophobin, protein of the conidium wall responsible for hydrophobicity of conidium surface; recombinant DewA spontaneously assembles at air:water interfaces and forms functional amyloids
AN11034	Has domain(s) with predicted catalytic activity and role in metabolic process
AN3994	Ortholog of A. nidulans FGSC A4 : AN5182, AN2782, A. fumigatus Af293 : Afu1g01650, Afu6g07130, Afu7g00770, A. niger CBS 513.88 : An15g02620 and A. flavus NRRL 3357 : AFL2G_03799
AN3986	Has domain(s) with predicted sequence-specific DNA binding transcription factor activity, zinc ion binding activity, role in regulation of transcription, DNA-dependent and nucleus localization
AN4098	Has domain(s) with predicted role in transmembrane transport and integral to membrane localization
AN4241	Has domain(s) with predicted transporter activity, role in transmembrane transport and integral to membrane localization
AN10533	Putative trehalose-6-phosphate synthase; ortholog of S. cerevisiae Tps3p; expression upregulated after exposure to farnesol
AN4233	Has domain(s) with predicted ATP binding, ATP-dependent helicase activity, nucleic acid binding activity
AN10525	Ortholog of A. flavus NRRL 3357 : AFL2G_10328, A. niger ATCC 1015 : 143807-mRNA, N. fischeri NRRL 181 : NFIA_018900, A. clavatus NRRL 1 : ACLA_028750 and A. fumigatus A1163 : AFUB_006210
AN3871	Ortholog of A. niger CBS 513.88 : An04g04400, A. oryzae RIB40 : AO090001000062, N. fischeri NRRL 181 : NFIA_045750 and A. terreus NIH2624 : ATEG_09714
AN10496	Putative regulator of mannosylphosphorylation
AN10488	Has domain(s) with predicted carbohydrate binding, catalytic activity and role in carbohydrate catabolic process
AN7982
AN3622	Member of the RGS (regulator of G-protein signaling) family; expressed at constant level during the life cycle
AN3614
AN7974
AN8094
AN7966	Putative pectin methyl esterase
AN3606	Ortholog of A. fumigatus Af293 : Afu4g12700, A. niger CBS 513.88 : An03g02800, A. flavus NRRL 3357 : AFL2G_10375, A. niger ATCC 1015 : 205058-mRNA and N. fischeri NRRL 181 : NFIA_103620
AN8086	Putative protein of unknown function; expression upregulated after exposure to farnesol
AN7958	Has domain(s) with predicted amino acid transmembrane transporter activity, role in amino acid transmembrane transport and membrane localization
AN8221
AN8078	Phenylacetate 2-hydroxylase; cytochrome P450 monooxygenase involved in phenylacetate utilization; transcript is induced by phenylacetate
AN7914	Putative alcohol dehydrogenase; member of the F9775 secondary metabolite gene cluster; induced by rapamycin-induced autophagy
AN8143	Has domain(s) with predicted role in isoprenoid biosynthetic process
AN8135	Has domain(s) with predicted transferase activity, transferring hexosyl groups activity and role in metabolic process
AN8127	Has domain(s) with predicted role in transmembrane transport and integral to membrane localization
AN8119	Has domain(s) with predicted GDP-Man:Man3GlcNAc2-PP-Dol alpha-1,2-mannosyltransferase activity, role in protein glycosylation and membrane localization
AN8020	Putative protein of unknown function; expression upregulated after exposure to farnesol
AN7900	Has domain(s) with predicted nucleotide binding, oxidoreductase activity and role in oxidation-reduction process
AN8012	Putative bifunctional enzyme with a predicted role in sterol metabolism
AN8004	Putative cytochrome P450
AN11040	Ortholog(s) have role in coenzyme A biosynthetic process and endoplasmic reticulum, mitochondrion, nuclear envelope localization
AN11032	Has domain(s) with predicted ATP binding, protein serine/threonine kinase activity and role in protein phosphorylation
AN3992	Ortholog of A. nidulans FGSC A4 : AN8424, AN7089, A. fumigatus Af293 : Afu7g05085, A. oryzae RIB40 : AO090005000321, A. flavus NRRL 3357 : AFL2G_00322, AFL2G_06467 and N. fischeri NRRL 181 : NFIA_026200
AN3984
AN3976	Has domain(s) with predicted nucleotide binding activity
AN4096	Has domain(s) with predicted DNA binding, sequence-specific DNA binding transcription factor activity, zinc ion binding activity, role in regulation of transcription, DNA-dependent, transcription, DNA-dependent and nucleus localization
AN3968	Protein of unknown function; transcript is induced by nitrate
AN10531	Has domain(s) with predicted hydrolase activity and role in metabolic process
AN4088	Ortholog of A. fumigatus Af293 : Afu1g05680, A. oryzae RIB40 : AO090009000366, A. flavus NRRL 3357 : AFL2G_10313, A. niger ATCC 1015 : 54150-mRNA and N. fischeri NRRL 181 : NFIA_019060
AN4231	Protein required for riboflavin biosynthesis
AN8121	Putative 5'-phosphoribosylformyl glycinamidine synthetase with a predicted role in purine metabolism
AN8113	Putative oxidoreductase with a predicted role in carbohydrate metabolism
AN8105	Putative nonribosomal peptide synthase (NRPS)-like enzyme
AN10497	Has domain(s) with predicted ATP binding, DNA binding, nucleoside-triphosphatase activity, role in DNA-dependent DNA replication initiation and nucleus localization
AN10489	FKBP-type peptidyl-prolyl cis-trans isomerase; expression reduced after exposure to farnesol
AN4197	Has domain(s) with predicted sequence-specific DNA binding transcription factor activity, zinc ion binding activity, role in regulation of transcription, DNA-dependent and nucleus localization
AN4189	Putative mitogen-activated protein kinase kinase (MAPKK)
AN3970	Kinesin-family protein
AN4090	Ortholog of A. fumigatus Af293 : Afu1g05700, A. niger CBS 513.88 : An18g03460, A. flavus NRRL 3357 : AFL2G_10315, A. niger ATCC 1015 : 128404-mRNA and N. fischeri NRRL 181 : NFIA_019040
AN4082	Has domain(s) with predicted transferase activity, transferring glycosyl groups activity
AN3954	Putative phosphogluconate dehydrogenase (decarboxylating) with a predicted role in the pentose-phosphate shunt
AN4074	Ortholog of A. fumigatus Af293 : Afu1g05510, A. niger CBS 513.88 : An18g04320, A. oryzae RIB40 : AO090009000394, A. flavus NRRL 3357 : AFL2G_10292 and A. niger ATCC 1015 : 187754-mRNA
AN3946	Spindle assembly checkpoint protein
AN8122	Has domain(s) with predicted role in transmembrane transport and integral to membrane localization
AN9460	Ortholog(s) have peptidase activity, role in protein targeting to ER, signal peptide processing and signal peptidase complex localization
AN8114
AN8106	Ortholog of A. niger CBS 513.88 : An07g01730
AN10498	Ortholog of A. fumigatus Af293 : Afu1g03930, A. niger CBS 513.88 : An01g02790, A. oryzae RIB40 : AO090003000957, A. flavus NRRL 3357 : AFL2G_02072 and N. fischeri NRRL 181 : NFIA_020760
AN4198	Has domain(s) with predicted oxidoreductase activity and role in oxidation-reduction process
AN4091	Has domain(s) with predicted ATP binding, ATPase activity, coupled to transmembrane movement of substances activity, role in transmembrane transport and integral to membrane localization
AN3963	Putative gliotoxin reductase
AN4083	Ortholog of A. niger CBS 513.88 : An18g04430, A. oryzae RIB40 : AO090009000382, A. flavus NRRL 3357 : AFL2G_10300, A. niger ATCC 1015 : 49900-mRNA and N. fischeri NRRL 181 : NFIA_019180
AN3955	Ortholog(s) have role in RNA metabolic process and cytoplasmic stress granule, nucleus, ribosome localization
AN4075
AN3947	Ortholog(s) have 3'-tyrosyl-DNA phosphodiesterase activity, DNA-(apurinic or apyrimidinic site) lyase activity, double-stranded DNA specific 3'-5' exodeoxyribonuclease activity and role in base-excision repair
AN10510	Ortholog of A. fumigatus Af293 : Afu4g13140, A. niger CBS 513.88 : An01g08830, A. oryzae RIB40 : AO090009000267, A. flavus NRRL 3357 : AFL2G_10401 and A. niger ATCC 1015 : 171764-mRNA
AN3825	Putative GNAT-type acetyltransferase
AN3591	Protein with similarity to bacterial propionyl-CoA-yielding methylmalonate semialdehyde dehydrogenase; may be involved in isoleucine and valine catabolism
AN3817	Putative 3-hydroxy-3-methylglutaryl-coenzyme A (HMG-CoA) reductase isozyme with a predicted role in sterol metabolism
AN3583	Protein with homology to subtilisin serine proteases; enhanced specificity for cleavage of dibasic peptide sequences
AN3809	Ortholog(s) have nicotinamidase activity, role in chromatin silencing at rDNA, chromatin silencing at telomere, replicative cell aging and nucleus, peroxisome localization
AN8289	Ortholog of A. fumigatus Af293 : Afu7g03670, A. niger CBS 513.88 : An13g00010, A. flavus NRRL 3357 : AFL2G_06473, A. niger ATCC 1015 : 54766-mRNA and N. fischeri NRRL 181 : NFIA_024620
AN3575	Has domain(s) with predicted protein serine/threonine kinase activity and role in protein phosphorylation
AN3567
AN3710	Ortholog of A. oryzae RIB40 : AO090003000388, A. niger ATCC 1015 : 47301-mRNA, N. fischeri NRRL 181 : NFIA_058660, A. terreus NIH2624 : ATEG_03307 and A. clavatus NRRL 1 : ACLA_085950
AN8190	Has domain(s) with predicted ATP binding, protein serine/threonine kinase activity and role in protein phosphorylation
AN3559
AN3702	Has domain(s) with predicted ATP binding, leucine-tRNA ligase activity, role in leucyl-tRNA aminoacylation and cytoplasm localization
AN8182	Septin, involved in development; prevents formation of inappropriate germ tubes and branches; required for formation of normal conidiophores
AN4196	Has domain(s) with predicted ATP binding, protein serine/threonine kinase activity, protein tyrosine kinase activity and role in protein phosphorylation
AN4188	Ortholog of A. fumigatus Af293 : Afu1g05810, A. niger CBS 513.88 : An18g03755, A. oryzae RIB40 : AO090009000348, A. flavus NRRL 3357 : AFL2G_10329 and A. niger ATCC 1015 : 42831-mRNA
AN3961
AN4081	Has domain(s) with predicted cysteine dioxygenase activity, iron ion binding activity and role in L-cysteine metabolic process, oxidation-reduction process
AN3953	Has domain(s) with predicted nucleic acid binding, nucleotide binding activity
AN4073	Putative cytosolic small ribosomal subunit protein S12; expression reduced after exposure to farnesol
AN3945	Ortholog of A. fumigatus Af293 : Afu6g08130, A. niger CBS 513.88 : An11g01990, A. flavus NRRL 3357 : AFL2G_02839, A. niger ATCC 1015 : 52888-mRNA and N. fischeri NRRL 181 : NFIA_053800
AN4065	Ortholog of A. fumigatus Af293 : Afu1g05410, A. niger CBS 513.88 : An18g04230, A. oryzae RIB40 : AO090009000402, A. flavus NRRL 3357 : AFL2G_10283 and A. niger ATCC 1015 : 139419-mRNA
AN3937	Ortholog of A. fumigatus Af293 : Afu6g08250, A. niger CBS 513.88 : An11g01840, A. oryzae RIB40 : AO090003000100, A. flavus NRRL 3357 : AFL2G_02851 and A. niger ATCC 1015 : 38821-mRNA
AN10500
AN4057	Has domain(s) with predicted protein tyrosine phosphatase activity, protein tyrosine/serine/threonine phosphatase activity and role in protein dephosphorylation
AN13001	Has domain(s) with predicted sequence-specific DNA binding transcription factor activity, zinc ion binding activity, role in regulation of transcription, DNA-dependent and nucleus localization
AN3695	Putative anthranilate synthase with a predicted role in aromatic amino acid biosynthesis
AN4049	Predicted glycosylphosphatidylinositol (GPI)-anchored protein
AN3687	Has domain(s) with predicted oxidoreductase activity and role in cell redox homeostasis
AN3830	L-threonine dehydratase with a predicted role in glycine, serine, and threonine metabolism
AN8213	Putative dTMP kinase with a predicted role in pyrimidine metabolism
AN8205	Has domain(s) with predicted DNA binding activity, role in telomere maintenance and nuclear chromosome, telomeric region localization
AN7851	Ortholog of A. terreus NIH2624 : ATEG_02188, ATEG_06258 and A. clavatus NRRL 1 : ACLA_094050
AN11225	Ortholog of A. clavatus NRRL 1 : ACLA_000710
AN4289	Has domain(s) with predicted DNA binding activity and role in DNA integration
AN4190	Predicted glycosylphosphatidylinositol (GPI)-anchored protein; palA-dependent expression independent of pH
AN10482	Putative beta-glucosidase
AN10474	Has domain(s) with predicted ATP binding, tRNA binding, tryptophan-tRNA ligase activity, role in tryptophanyl-tRNA aminoacylation and cytoplasm localization
AN4182	Cyclin-dependent protein kinase involved in cell cycle control; required for cell cycle progression through G1 and G2; regulated by NimE cyclin and NimT phosphatase; homolog of S. pombe cdc2; transcript camptothecin upregulated
AN10466	Ortholog(s) have mitochondrion localization
AN4174	Putative lactoylglutathione lyase with a predicted role in the methylglyoxal bypass
AN10458
AN4166	Protein involved in carbon catabolite repression; contains five WD40 motifs; required to stabilize the debiquitinating enzyme, CreB, in carbon catabolite derepressing conditions
AN4158	Has domain(s) with predicted carbon-sulfur lyase activity and role in metabolic process
AN4141
AN10433	Ortholog(s) have role in ER-associated protein catabolic process and cytoplasm, nucleus localization
AN4133	Has domain(s) with predicted nucleic acid binding, zinc ion binding activity
AN4125
AN3771	Ortholog(s) have cytoplasm localization
AN4117	Putative cytochrome P450
AN3763	Has domain(s) with predicted role in transmembrane transport and integral to membrane localization
AN4109	Has domain(s) with predicted role in transmembrane transport and integral to membrane localization
AN3755	Ortholog(s) have cyclin-dependent protein kinase regulator activity
AN3747	Ortholog(s) have Rab geranylgeranyltransferase activity, role in ER to Golgi vesicle-mediated transport, protein geranylgeranylation, protein targeting to membrane and Rab-protein geranylgeranyltransferase complex localization
AN4010
AN3739	Ortholog(s) have intracellular localization
AN3589	Dynactin complex p50 subunit; p50 mutant cells exhibit a nud phenotype and lowered dynein plus-end accumulation
AN3933	Has domain(s) with predicted DNA binding, DNA-directed RNA polymerase activity, ribonucleoside binding activity, role in transcription, DNA-dependent and nucleus localization
AN4053	Ortholog(s) have protein transporter activity, structural constituent of nuclear pore activity, role in transcription factor import into nucleus and cytoplasm, nuclear pore localization
AN3925	Has domain(s) with predicted catalytic activity, cation binding activity and role in carbohydrate metabolic process
AN4045	Ortholog of A. niger CBS 513.88 : An01g02700, A. oryzae RIB40 : AO090003000959, A. flavus NRRL 3357 : AFL2G_02070, A. niger ATCC 1015 : 36304-mRNA and N. fischeri NRRL 181 : NFIA_020780
AN3691	Has domain(s) with predicted ATP binding, nucleoside-triphosphatase activity
AN3917	Putative cytochrome P450
AN4037	Ortholog of A. niger CBS 513.88 : An01g02850, A. flavus NRRL 3357 : AFL2G_02077, A. niger ATCC 1015 : 46769-mRNA, N. fischeri NRRL 181 : NFIA_020710 and A. terreus NIH2624 : ATEG_03812
AN3683	Has domain(s) with predicted DNA binding, sequence-specific DNA binding transcription factor activity, zinc ion binding activity, role in regulation of transcription, DNA-dependent, transcription, DNA-dependent and nucleus localization
AN3909	Has domain(s) with predicted DNA-directed DNA polymerase activity, damaged DNA binding, magnesium ion binding activity, role in DNA repair and intracellular localization
AN3675	Transcription factor of the c-Jun-like transcriptional activator family; involved in cross-pathway control of amino acid biosynthesis in response to amino acid starvation; role in sexual development; Saccharomyces cerevisiae Gcn4p homolog
AN4029	Protein expressed at increased levels during osmoadaptation
AN3667	Has domain(s) with predicted DNA binding activity
AN3810	Ortholog(s) have phosphoprotein phosphatase activity
AN8290
AN3659	Predicted scaffold protein with similarity to mammalian paxillin
AN3802	Protein of unknown function; PalA-dependent expression independent of pH
AN3645	Ortholog of A. fumigatus Af293 : Afu4g12090, A. flavus NRRL 3357 : AFL2G_02030, A. niger ATCC 1015 : 135849-mRNA, N. fischeri NRRL 181 : NFIA_104160 and A. terreus NIH2624 : ATEG_03856
AN7997	Ortholog of A. fumigatus Af293 : Afu5g02550, A. niger CBS 513.88 : An02g10220, A. oryzae RIB40 : AO090102000370, A. flavus NRRL 3357 : AFL2G_09786 and A. niger ATCC 1015 : 131427-mRNA
AN3637	Has domain(s) with predicted DNA binding, sequence-specific DNA binding transcription factor activity, zinc ion binding activity, role in regulation of transcription, DNA-dependent, transcription, DNA-dependent and nucleus localization
AN7989	Putative phosphatidylserine decarboxylase with a predicted role in phospholipid metabolism
AN3629	Has domain(s) with predicted DNA-(apurinic or apyrimidinic site) lyase activity, damaged DNA binding, hydrolase activity, hydrolyzing N-glycosyl compounds, zinc ion binding activity
AN3530
AN7890	Putative glucose oxidase with a predicted role in gluconic acid and gluconate metabolism
AN8244	Coiled-coil protein associated with spindle pole body, involved in septation; required for conidiation; required for localization of SidB, MobA and SepK to spindle pole bodies but not to sites of septation
AN3522	Flavohemoprotein, involved (with FhbA) in sterigmatocystin production
AN8236	Ortholog of A. fumigatus Af293 : Afu5g03720, A. niger CBS 513.88 : An09g06440, A. oryzae RIB40 : AO090102000582, A. flavus NRRL 3357 : AFL2G_09956 and A. niger ATCC 1015 : 43110-mRNA
AN3514
AN7874	Ortholog(s) have endoplasmic reticulum localization
AN3506	Has domain(s) with predicted sequence-specific DNA binding transcription factor activity, zinc ion binding activity, role in regulation of transcription, DNA-dependent and nucleus localization
AN7866	Has domain(s) with predicted substrate-specific transmembrane transporter activity, role in transmembrane transport and integral to membrane localization
AN7858	Has domain(s) with predicted aspartic-type endopeptidase activity and role in proteolysis
AN7943	Has domain(s) with predicted hydrolase activity and role in metabolic process
AN8063	Putative acid phosphatase; transcript repressed by light in developmentally competent mycelia
AN7935	Has domain(s) with predicted nucleic acid binding, nucleotide binding activity
AN8055	Has domain(s) with predicted exonuclease activity, nucleic acid binding, nucleotide binding, zinc ion binding activity and intracellular localization
AN7927	Ortholog of A. terreus NIH2624 : ATEG_08772
AN7919	Has domain(s) with predicted DNA binding, sequence-specific DNA binding transcription factor activity, zinc ion binding activity, role in regulation of transcription, DNA-dependent, transcription, DNA-dependent and nucleus localization
AN8039	Histone variant H2A.Z
AN11067	Putative histone deacetylase
AN11059	Putative chitinase; glycoside hydrolase family 18 (GH18) protein with a predicted role in chitin hydrolysis
AN4282	Ortholog(s) have intracellular localization
AN4274	Predicted ADP ribosylation factor GTPase activating protein (Arf GAP)
AN4266	Has domain(s) with predicted role in transmembrane transport and integral to membrane localization
AN3732	Ortholog of A. niger CBS 513.88 : An06g01520, A. flavus NRRL 3357 : AFL2G_10478, A. niger ATCC 1015 : 47281-mRNA, N. fischeri NRRL 181 : NFIA_058330 and A. terreus NIH2624 : ATEG_03281
AN3724	Ortholog of A. fumigatus Af293 : Afu6g12460, A. niger CBS 513.88 : An06g01620, A. oryzae RIB40 : AO090009000166, A. flavus NRRL 3357 : AFL2G_10488 and A. niger ATCC 1015 : 177709-mRNA
AN3490	Has domain(s) with predicted catalytic activity and role in metabolic process
AN3716	Ortholog of A. fumigatus Af293 : Afu6g12770, A. niger CBS 513.88 : An08g10710, A. oryzae RIB40 : AO090003000397, A. flavus NRRL 3357 : AFL2G_02593 and A. niger ATCC 1015 : 207705-mRNA
AN8196
AN3482
AN3708	Ortholog(s) have hydrolase activity, role in nucleotide metabolic process and cytoplasm, nucleus localization
AN8188	Putative GTP cyclohydrolase I with a predicted role in folate biosynthesis
AN3474	Ortholog of A. oryzae RIB40 : AO090003001515 and A. flavus NRRL 3357 : AFL2G_01577
AN3601	Has domain(s) with predicted catalytic activity and role in metabolic process
AN7961	Ortholog of A. oryzae RIB40 : AO090010000492, A. flavus NRRL 3357 : AFL2G_07374, AFL2G_11654, N. fischeri NRRL 181 : NFIA_102620, A. terreus NIH2624 : ATEG_04942 and A. clavatus NRRL 1 : ACLA_052730
AN8081
AN3746	Has domain(s) with predicted role in signal transduction and intracellular localization
AN3738	Has domain(s) with predicted role in ubiquinone biosynthetic process
AN4001	Has domain(s) with predicted DNA binding, zinc ion binding activity, role in transcription, DNA-dependent and nucleus localization
AN3496	Putative nonribosomal peptide synthetase with a role in asperfuranone biosynthesis; expression controlled by scpR; transcriptionally silent under standard laboratory conditions
AN3488	Has domain(s) with predicted NADP binding, flavin adenine dinucleotide binding, flavin-containing monooxygenase activity and role in oxidation-reduction process
AN3631	Predicted glycosylphosphatidylinositol (GPI)-anchored protein
AN7991
AN3623	Subunit 7 of the COP9 signalosome; required for formation of cleistothecia; putative pre-induction sporulation protein
AN7983
AN7975
AN3615	Has domain(s) with predicted ATP binding, nucleoside-triphosphatase activity
AN8095	Has domain(s) with predicted role in transmembrane transport and integral to membrane localization
AN7967	Has domain(s) with predicted nucleobase transmembrane transporter activity, role in nucleobase transport and membrane localization
AN3607	Putative zinc-finger transcription factor involved in blue-light responsive differentiation; interacts with VeA, FphA, and LreA; similar to N. crassa blue-light-sensing component WC-2
AN4662	Ortholog of A. fumigatus Af293 : Afu5g08490, A. flavus NRRL 3357 : AFL2G_08215, A. niger ATCC 1015 : 179991-mRNA, N. fischeri NRRL 181 : NFIA_078790 and A. terreus NIH2624 : ATEG_05768
AN5008	Ortholog(s) have cytoplasm, nucleus localization
AN4654	Ortholog of A. fumigatus Af293 : Afu2g01720, A. niger CBS 513.88 : An07g05260, A. flavus NRRL 3357 : AFL2G_05213, A. niger ATCC 1015 : 53266-mRNA and N. fischeri NRRL 181 : NFIA_034040
AN4646	Ortholog of A. niger CBS 513.88 : An07g05420, A. flavus NRRL 3357 : AFL2G_05197 and A. niger ATCC 1015 : 39924-mRNA
AN4638	Ortholog of A. fumigatus Af293 : Afu2g02460, A. oryzae RIB40 : AO090026000574, N. fischeri NRRL 181 : NFIA_034840, A. clavatus NRRL 1 : ACLA_092320 and A. fumigatus A1163 : AFUB_019550
AN4396	Predicted Ras guanine nucleotide exchange factor (Ras GEF)
AN4388	Putative ubiquinol-cytochrome-c reductase subunit with a predicted role in energy metabolism
AN4531
AN4523	Putative component of the catalytic core of the spliceosome involved in pre-mRNA splicing; intein-containing protein; inteins are protein intervening sequences that can self-excise through protein splicing
AN10581	Ortholog of A. niger CBS 513.88 : An07g04900, A. flavus NRRL 3357 : AFL2G_10898, A. niger ATCC 1015 : 129373-mRNA, N. fischeri NRRL 181 : NFIA_078640 and A. clavatus NRRL 1 : ACLA_011890
AN4515	Putative transglycosidase with a predicted role in glucan processing; predicted glycosyl phosphatidylinositol (GPI)-anchor
AN8867	Has domain(s) with predicted ATP binding, serine-tRNA ligase activity, role in seryl-tRNA aminoacylation and cytoplasm localization
AN7879	Has domain(s) with predicted ATP binding, ATPase activity, coupled to transmembrane movement of substances activity, role in transmembrane transport and integral to membrane localization
AN3519	Ortholog of A. niger CBS 513.88 : An12g01630, A. niger ATCC 1015 : 189637-mRNA, N. fischeri NRRL 181 : NFIA_006060 and A. fumigatus A1163 : AFUB_044160
AN8142	Putative UbiA-like prenyltransferase; transcript repressed by nitrate
AN3627	Ortholog(s) have intracellular localization
AN4298	Ortholog(s) have role in endonucleolytic cleavage in 5'-ETS of tricistronic rRNA transcript (SSU-rRNA, 5.8S rRNA and LSU-rRNA), more
AN4441	Has domain(s) with predicted heat shock protein binding, unfolded protein binding activity and role in protein folding
AN3563	Putative oxalate decarboxylase with a predicted role in oxalic acid metabolism
AN10602	Has domain(s) with predicted oxidoreductase activity, acting on the aldehyde or oxo group of donors, NAD or NADP as acceptor activity and role in oxidation-reduction process
AN8662	Ortholog of A. nidulans FGSC A4 : AN11201, A. niger CBS 513.88 : An12g09180, A. oryzae RIB40 : AO090023000027, A. flavus NRRL 3357 : AFL2G_03931 and A. niger ATCC 1015 : 42065-mRNA
AN4695	Putative Woronin body protein; protein levels decreased in a hapX mutant versus wild-type
AN4687	Beta subunit of 3-methylcrotonyl-CoA carboxylase, involved in leucine degradation
AN11099	Has domain(s) with predicted sequence-specific DNA binding transcription factor activity, zinc ion binding activity, role in regulation of transcription, DNA-dependent and nucleus localization
AN4830	Ortholog(s) have role in coenzyme A biosynthetic process and cytoplasm, nucleus localization
AN4822	Putative tartrate dehydrogenase with a predicted role in tartrate (four-carbon) metabolism
AN4814	Ortholog(s) have fungal-type vacuole localization
AN4580	Has domain(s) with predicted 7S RNA binding, endoplasmic reticulum signal peptide binding activity and role in SRP-dependent cotranslational protein targeting to membrane, negative regulation of translational elongation
AN4806	Ortholog of A. niger CBS 513.88 : An02g13810, A. niger ATCC 1015 : 174230-mRNA, A. terreus NIH2624 : ATEG_08722 and A. clavatus NRRL 1 : ACLA_034950
AN4572	Putative haloacid dehalogenase-like hydrolase; protein expressed at decreased levels in a hapX mutant versus wild-type
AN4564	Cell-end marker protein; related to Schizosaccharomyces pombe Tea1; null mutant exhibits zig-zag hyphae and microtubule cytoskeletal abnormalities at hyphal apex; interacts with TeaR; wild-type localization requires TeaA, KipA, microtubules
AN4556	Ortholog of A. fumigatus Af293 : Afu2g02670, A. niger CBS 513.88 : An07g06990, A. oryzae RIB40 : AO090026000612, A. flavus NRRL 3357 : AFL2G_06687 and A. niger ATCC 1015 : 180397-mRNA
AN11111	Ortholog(s) have 3-phytase activity, acid phosphatase activity, protein tyrosine phosphatase activity, role in dephosphorylation, thiamine-containing compound metabolic process and cell wall-bounded periplasmic space localization
AN4433	Ortholog of A. fumigatus Af293 : Afu4g07240, A. niger CBS 513.88 : An04g01640, A. oryzae RIB40 : AO090023000851, A. flavus NRRL 3357 : AFL2G_04662 and A. niger ATCC 1015 : 215028-mRNA
AN8793	Putative succinate dehydrogenase (ubiquinone) with a predicted role in the TCA cycle; palA-dependent expression independent of pH
AN8785	Ortholog(s) have L-aspartate transmembrane transporter activity, L-glutamate transmembrane transporter activity, antiporter activity, uniporter activity
AN4425	Has domain(s) with predicted endodeoxyribonuclease activity, producing 5'-phosphomonoesters activity
AN8777	Acetamidase, produces ammonium and acetate from acetamide, allowing utilization of acetamide as sole carbon or nitrogen source; transcript induced under low nitrogen conditions
AN4417	Putative transmembrane-containing nuclear pore complex protein with homology to Saccharomyces cerevisiae Ndc1p; synthetically lethal with null mutations in nup84, nup120 or nup133
AN8769	Putative synaptobrevin homolog; secretory v-SNARE; GFP-SynA localizes to the plasma membrane at the tips of hyphae
AN4409	Ornithine carbamoyltransferase of the arginine biosynthesis pathway; catalyzes a step in the biosynthesis of arginine precursor ornithine; mutants show reduced rate of DNA damage repair; protein abundance decreased by menadione
AN10610	Ortholog(s) have protein binding, bridging activity, role in protein import into peroxisome matrix, docking and peroxisomal membrane localization
AN4310	Ortholog(s) have role in phosphate-containing compound metabolic process and cytoplasm, nucleus localization
AN3779	Ortholog(s) have exopolyphosphatase activity, role in polyphosphate catabolic process and cytoplasm localization
AN4482	Has domain(s) with predicted transmembrane transporter activity, role in transmembrane transport and integral to membrane localization
AN3672	Has domain(s) with predicted oxidoreductase activity, acting on paired donors, with incorporation or reduction of molecular oxygen, 2-oxoglutarate as one donor, and incorporation of one atom each of oxygen into both donors activity
AN4018	Ortholog(s) have role in protein targeting to vacuole
AN3664	Ortholog(s) have cell surface localization
AN3656	Putative nitrilase with a predicted role in nitrogen or cyanoamino acid metabolism
AN8013	Has domain(s) with predicted binding activity, role in regulation of mitotic metaphase/anaphase transition and anaphase-promoting complex localization
AN8005	Putative GNAT-type acetyltransferase
AN11041	Has domain(s) with predicted zinc ion binding activity
AN11033	Ortholog of A. fumigatus Af293 : Afu5g02050, A. niger CBS 513.88 : An16g01890, A. oryzae RIB40 : AO090003001318, A. flavus NRRL 3357 : AFL2G_01749 and A. niger ATCC 1015 : 183410-mRNA
AN3993	Ortholog of A. fumigatus Af293 : Afu6g11770, A. flavus NRRL 3357 : AFL2G_09384, A. niger ATCC 1015 : 51470-mRNA and A. fumigatus A1163 : AFUB_077760
AN3985	Putative MFS transporter; ortholog of A. fumigatus Afu5g00420
AN3977	Has domain(s) with predicted role in cell wall macromolecule catabolic process
AN4097	Has domain(s) with predicted role in transmembrane transport and integral to membrane localization
AN4240	Protein with homology to Saccharomyces cerevisiae Snf7p/Vps32p; physically interacts with PalA; essential for pH signaling; mutants exhibit fragmented vacuoles; required for membrane transport to vacuoloes
AN3969
AN4548	Ortholog of A. fumigatus Af293 : Afu2g02570, A. niger CBS 513.88 : An07g06020, A. oryzae RIB40 : AO090026000600, A. flavus NRRL 3357 : AFL2G_06699 and A. niger ATCC 1015 : 180338-mRNA
AN11103	Ortholog of A. fumigatus Af293 : Afu6g02400, A. niger CBS 513.88 : An12g08350, A. oryzae RIB40 : AO090120000127, A. flavus NRRL 3357 : AFL2G_08158 and A. niger ATCC 1015 : 53949-mRNA
AN3648	B-type cyclin, mitosis-specific cyclin required for G2-M transition; regulates activity of cyclin-dependent protein kinase NimX
AN8271	Predicted basic helix-loop-helix transcription factor, involved in regulation of phosphate acquisition
AN8263	Ortholog of A. niger CBS 513.88 : An09g06540, A. oryzae RIB40 : AO090102000616, A. niger ATCC 1015 : 212361-mRNA, N. fischeri NRRL 181 : NFIA_037970 and A. clavatus NRRL 1 : ACLA_001030
AN3533	Ortholog of A. niger ATCC 1015 : 133851-mRNA
AN7893	Has domain(s) with predicted oxidoreductase activity, acting on paired donors, with incorporation or reduction of molecular oxygen, 2-oxoglutarate as one donor, and incorporation of one atom each of oxygen into both donors activity
AN8247	Ortholog(s) have role in maturation of 5.8S rRNA from tricistronic rRNA transcript (SSU-rRNA, 5.8S rRNA, LSU-rRNA), maturation of LSU-rRNA from tricistronic rRNA transcript (SSU-rRNA, 5.8S rRNA, LSU-rRNA)
AN7885
AN8239
AN3525	Has domain(s) with predicted binding activity
AN7877	Has domain(s) with predicted role in response to stress and integral to membrane localization
AN3517
AN8140	Has domain(s) with predicted monooxygenase activity and role in oxidation-reduction process
AN11410
AN4300	Ortholog of A. oryzae RIB40 : AO090023001008, A. flavus NRRL 3357 : AFL2G_12588, A. niger ATCC 1015 : 213396-mRNA, N. fischeri NRRL 181 : NFIA_110250 and A. terreus NIH2624 : ATEG_06829
AN8652
AN8644	Ortholog of A. niger CBS 513.88 : An04g08240 and A. niger ATCC 1015 : 51452-mRNA
AN8636	Has domain(s) with predicted sequence-specific DNA binding transcription factor activity, zinc ion binding activity, role in regulation of transcription, DNA-dependent and nucleus localization
AN8628	Has domain(s) with predicted cofactor binding, nucleotide binding, oxidoreductase activity, acting on the CH-OH group of donors, NAD or NADP as acceptor and transferase activity, more
AN4994	Ortholog of A. niger CBS 513.88 : An16g03620, A. oryzae RIB40 : AO090003000512, N. fischeri NRRL 181 : NFIA_067360 and A. clavatus NRRL 1 : ACLA_037770
AN4986	Has domain(s) with predicted L-ascorbic acid binding, iron ion binding, oxidoreductase activity, acting on paired donors, with incorporation or reduction of molecular oxygen and 2-oxoglutarate as one donor, more
AN4978	Has domain(s) with predicted nucleic acid binding, nucleotide binding activity
AN4871	Class V chitinase; glycoside hydrolase family 18 (GH18) protein with a role in the age-dependent autolysis
AN4108	Has domain(s) with predicted oxidoreductase activity and role in oxidation-reduction process
AN4562	Basic leucine zipper (bZIP) type transcription factor involved in regulation of secondary metabolism
AN4554
AN4546	Has domain(s) with predicted RNA binding activity
AN8732	Has domain(s) with predicted DNA binding, sequence-specific DNA binding transcription factor activity, zinc ion binding activity, role in regulation of transcription, DNA-dependent, transcription, DNA-dependent and nucleus localization
AN10532	Has domain(s) with predicted hydrolase activity
AN4089	Ortholog of A. fumigatus Af293 : Afu1g05690, A. niger CBS 513.88 : An18g03450, A. oryzae RIB40 : AO090009000365, A. flavus NRRL 3357 : AFL2G_10314 and A. niger ATCC 1015 : 211963-mRNA
AN4232	Ortholog(s) have rRNA binding activity, role in conjugation with cellular fusion, regulation of cell size, ribosomal large subunit assembly and nucleolus localization
AN10524	Ortholog of A. fumigatus Af293 : Afu1g06310, A. niger CBS 513.88 : An18g05060, A. oryzae RIB40 : AO090001000416, N. fischeri NRRL 181 : NFIA_018400 and A. clavatus NRRL 1 : ACLA_028370
AN4224	Has domain(s) with predicted integral to membrane localization
AN3870	Has domain(s) with predicted oxidoreductase activity and role in oxidation-reduction process
AN3713
AN8193
AN3471	Has domain(s) with predicted DNA binding activity, role in DNA integration and nucleus localization
AN8177	Has domain(s) with predicted DNA binding, sequence-specific DNA binding transcription factor activity, zinc ion binding activity, role in regulation of transcription, DNA-dependent, transcription, DNA-dependent and nucleus localization
AN8169	Putative asparaginase with a predicted role in asparagine metabolism
AN7950	Putative glucan endo-1,3-beta-D-glucosidase with predicted role in degradation of glucans; glycosyl phosphatidylinositol (GPI)-linked protein
AN8070	Acetylglucosaminyltransferase; involved in glycosylphosphatidylinositol (GPI) anchor synthesis; mutants abundantly secrete a 33-kDa alkaline serine protease into liquid medium
AN7942	Has domain(s) with predicted sequence-specific DNA binding transcription factor activity, zinc ion binding activity, role in regulation of transcription, DNA-dependent and nucleus localization
AN8062	Ortholog of A. fumigatus Af293 : Afu7g04870, A. niger CBS 513.88 : An12g02120, A. oryzae RIB40 : AO090012000050, A. flavus NRRL 3357 : AFL2G_02987 and A. niger ATCC 1015 : 54488-mRNA
AN7934	Has domain(s) with predicted cofactor binding, nucleotide binding, oxidoreductase activity, acting on the CH-OH group of donors, NAD or NADP as acceptor activity and role in oxidation-reduction process
AN8054	Predicted alpha 4 subunit of the 20S core proteasome; involved in N-myristoylation and cell morphogenesis; menadione stress-induced protein
AN7926	Has domain(s) with predicted nucleotide binding, oxidoreductase activity and role in metabolic process
AN8046	Putative triacylglycerol lipase with a predicted role in glycerolipid metabolism
AN4281	Putative GTPase with a predicted role in transport between cis and medial Golgi compartments
AN4273	Ortholog of A. fumigatus Af293 : Afu7g03800, A. niger CBS 513.88 : An13g00220, A. oryzae RIB40 : AO090026000834, A. flavus NRRL 3357 : AFL2G_06484 and A. niger ATCC 1015 : 213656-mRNA
AN4265	Ortholog of A. fumigatus Af293 : Afu7g03890, A. niger CBS 513.88 : An13g00310, A. oryzae RIB40 : AO090026000827, A. flavus NRRL 3357 : AFL2G_06491 and A. niger ATCC 1015 : 204111-mRNA
AN4257	Ortholog of A. fumigatus Af293 : Afu6g12230, Afu7g04010, A. niger CBS 513.88 : An13g00460, An02g13770, A. oryzae RIB40 : AO090026000813 and A. flavus NRRL 3357 : AFL2G_08217
AN3895	Has domain(s) with predicted catalytic activity and role in metabolic process
AN4249	Ortholog of A. fumigatus Af293 : Afu1g06510, A. niger ATCC 1015 : 187701-mRNA, N. fischeri NRRL 181 : NFIA_018190, A. terreus NIH2624 : ATEG_02972 and A. clavatus NRRL 1 : ACLA_028040
AN10450	Ortholog(s) have tRNA (guanine-N2-)-methyltransferase activity, role in tRNA methylation and tRNA (m2G10) methyltransferase complex localization
AN3887	Has domain(s) with predicted acyl carrier activity, nucleotide binding, oxidoreductase activity, phosphopantetheine binding, zinc ion binding activity and role in biosynthetic process, oxidation-reduction process
AN4150	Has domain(s) with predicted role in transmembrane transport and integral to membrane localization
AN10442	Predicted guanine nucleotide exchange factor
AN3879	Putative GNAT-type acetyltransferase
AN10434	Has domain(s) with predicted intracellular localization
AN4134	Putative kinase response regulator of a two-component phosphorelay system
AN8269	90 kilodalton heat shock protein; physically associates with importin-alpha, KapA; palA-dependent expression independent of pH
AN8724	Has domain(s) with predicted role in RNA processing
AN8716	Has domain(s) with predicted monooxygenase activity and role in oxidation-reduction process
AN8708
AN8601	Ortholog of A. fumigatus Af293 : Afu4g14210, A. oryzae RIB40 : AO090010000150, A. flavus NRRL 3357 : AFL2G_11409, N. fischeri NRRL 181 : NFIA_102080 and A. terreus NIH2624 : ATEG_01013
AN5071
AN4951	Ortholog(s) have protein transporter activity, role in protein retention in Golgi apparatus, retrograde transport, endosome to Golgi and endosome, retromer complex, inner shell localization
AN5063
AN4943	Has domain(s) with predicted RNA binding activity and role in RNA processing
AN4935	Has domain(s) with predicted ATP binding, protein serine/threonine kinase activity and role in protein phosphorylation
AN5055	Has domain(s) with predicted aminopeptidase activity, metalloexopeptidase activity and role in cellular process, proteolysis
AN4927	Putative F1F0-ATPase complex subunit with a predicted role in energy metabolism
AN5047
AN4052	Putative glucan 1,3-beta-glucosidase with a predicted role in glucan metabolism
AN8250	Putative cytochrome P450
AN7979
AN3619	Protein with similarity to Rad50; transcript induced in response to DNA damaging agents
AN7918	Ortholog of A. fumigatus Af293 : Afu8g05870, A. niger CBS 513.88 : An09g00420, A. oryzae RIB40 : AO090003001435, A. flavus NRRL 3357 : AFL2G_01644 and A. niger ATCC 1015 : 188791-mRNA
AN8038	Has domain(s) with predicted nucleic acid binding, nucleotide binding activity
AN11066	Putative RNA maturation protein and telomerase elongation inhibitor; ortholog of S. cerevisiae Pxr1p; expression reduced after exposure to farnesol
AN11058	Ortholog(s) have intracellular localization
AN3936	Ortholog of A. fumigatus Af293 : Afu6g08260, A. niger CBS 513.88 : An11g01830, A. oryzae RIB40 : AO090003000099, A. flavus NRRL 3357 : AFL2G_02852 and A. niger ATCC 1015 : 47841-mRNA
AN4056	Putative peroxisome biogenesis protein; peroxin; RING-&#64257;nger complex protein
AN3928	Putative thiazole synthase, enzyme of the thiamine biosynthesis pathway
AN3694
AN4048	Has domain(s) with predicted endodeoxyribonuclease activity, producing 5'-phosphomonoesters activity
AN3686	Ortholog of S. cerevisiae : AIM1, A. fumigatus Af293 : Afu6g12490, A. niger CBS 513.88 : An06g01650, A. flavus NRRL 3357 : AFL2G_10502 and A. niger ATCC 1015 : 37855-mRNA
AN3678	Ortholog of A. fumigatus Af293 : Afu4g12490, A. niger CBS 513.88 : An01g07920, A. niger ATCC 1015 : 172651-mRNA, N. fischeri NRRL 181 : NFIA_103790 and A. terreus NIH2624 : ATEG_03133
AN3821	Ortholog of A. fumigatus Af293 : Afu2g03650, A. niger CBS 513.88 : An07g08220, A. oryzae RIB40 : AO090120000220, A. flavus NRRL 3357 : AFL2G_08238 and A. niger ATCC 1015 : 209441-mRNA
AN3813	Ortholog(s) have copper uptake transmembrane transporter activity, role in copper ion import and integral to plasma membrane localization
AN8293	Has domain(s) with predicted role in rRNA processing and small-subunit processome localization
AN3805	Putative oxaloacetase with a predicted role in oxalic acid metabolism; protein expressed at decreased levels in a hapX mutant versus wild-type
AN8285	Has domain(s) with predicted ATP binding, protein serine/threonine kinase activity and role in protein phosphorylation
AN8277	Putative bifunctional enzyme with a predicted role in methionine metabolism; O-acetlylhomoserine (homocysteine synthase)
AN3555	Small heat-shock protein; Hsp30p ortholog/paralog; expression upregulated after exposure to farnesol; palA-dependent expression independent of pH
AN3547	Has domain(s) with predicted ADP binding, ATP binding, microtubule motor activity, role in apoptosis, nucleoside metabolic process and kinesin complex localization
AN7899	Ortholog of A. niger CBS 513.88 : An03g01810, A. oryzae RIB40 : AO090701000829, AO090010000403, A. flavus NRRL 3357 : AFL2G_06391, AFL2G_11575 and A. niger ATCC 1015 : 45721-mRNA
AN8170	Nap/SET family member; exits nuclei at the onset of mitosis; cytosolic role in vacuolar protein sorting; interacts directly with KapA
AN3539	Ortholog of A. fumigatus Af293 : Afu8g00120, A. oryzae RIB40 : AO090038000188, A. flavus NRRL 3357 : AFL2G_06547, AFL2G_08996, N. fischeri NRRL 181 : NFIA_032270 and A. clavatus NRRL 1 : ACLA_067450
AN8162	Has domain(s) with predicted oxidoreductase activity and role in oxidation-reduction process
AN11432
AN8154
AN8146
AN4525	Putative cytochrome c oxidase subunit with a predicted role in energy metabolism
AN4291	Predicted mariner transposon-related ORF
AN10583	Ortholog of A. nidulans FGSC A4 : AN7340, A. niger CBS 513.88 : An15g06840, An11g09940, A. flavus NRRL 3357 : AFL2G_09657 and A. niger ATCC 1015 : 178353-mRNA, 40813-mRNA
AN4779	Ortholog of A. fumigatus Af293 : Afu3g06660, A. niger CBS 513.88 : An11g09650, A. oryzae RIB40 : AO090020000332, A. flavus NRRL 3357 : AFL2G_10972 and A. niger ATCC 1015 : 209032-mRNA
AN5034	Ortholog of A. niger CBS 513.88 : An08g08680 and A. niger ATCC 1015 : 38042-mRNA
AN4914	Putative acetate kinase with a predicted role in acetate, acetaldehyde, and ethanol (two-carbon) metabolism
AN8099	Putative oxalate decarboxylase with a predicted role in oxalic acid metabolism
AN8242	Putative lipase
AN3520	Ortholog of A. niger CBS 513.88 : An04g10140 and A. niger ATCC 1015 : 55208-mRNA
AN7880	Putative fatty-acyl-CoA synthase with a predicted role in cytosolic fatty acid formation
AN8234	Has domain(s) with predicted protein phosphatase inhibitor activity and role in regulation of phosphoprotein phosphatase activity, regulation of signal transduction
AN3512
AN3922	Has domain(s) with predicted ubiquinol-cytochrome-c reductase activity, role in mitochondrial electron transport, ubiquinol to cytochrome c and mitochondrial envelope localization
AN4042	Putative C-22 sterol desaturase with a predicted role in sterol metabolism; putative cytochrome P450
AN4034	Component of AnCP/AnCF CCAAT-binding complex; can act as both a positive and negative regulator of transcription
AN3914	Putative transglycosidase with a predicted role in glucan processing
AN3680	Ortholog of A. fumigatus Af293 : Afu4g12500, A. niger CBS 513.88 : An01g07980, A. flavus NRRL 3357 : AFL2G_10234 and A. fumigatus A1163 : AFUB_069450
AN3906	Ortholog of A. fumigatus Af293 : Afu6g08660, A. niger CBS 513.88 : An11g05730, A. oryzae RIB40 : AO090001000526, A. flavus NRRL 3357 : AFL2G_09171 and A. niger ATCC 1015 : 52986-mRNA
AN4026	Has domain(s) with predicted sequence-specific DNA binding transcription factor activity, zinc ion binding activity, role in regulation of transcription, DNA-dependent and nucleus localization
AN8231	Putative S-adenosylmethionine decarboxylase with a predicted role in arginine metabolism
AN8088	Has domain(s) with predicted DNA binding, zinc ion binding activity, role in transcription, DNA-dependent and nucleus localization
AN3796	Ortholog of A. flavus NRRL 3357 : AFL2G_01415, N. fischeri NRRL 181 : NFIA_080720, A. terreus NIH2624 : ATEG_03647 and A. clavatus NRRL 1 : ACLA_090600
AN3788	Ortholog of A. niger CBS 513.88 : An07g08620, A. oryzae RIB40 : AO090005001524, A. flavus NRRL 3357 : AFL2G_01422, A. niger ATCC 1015 : 39706-mRNA and A. terreus NIH2624 : ATEG_03654
AN3931	Putative conserved eisosome protein
AN4051	Has domain(s) with predicted heme binding, oxygen binding activity and role in oxygen transport
AN3923	Has domain(s) with predicted ubiquitin-protein ligase activity, zinc ion binding activity and role in protein catabolic process
AN4043	Ortholog of A. fumigatus Af293 : Afu1g03940, A. niger CBS 513.88 : An01g02800, A. oryzae RIB40 : AO090003000956, A. flavus NRRL 3357 : AFL2G_02073 and A. niger ATCC 1015 : 206270-mRNA
AN3915	Has domain(s) with predicted transporter activity, role in transmembrane transport, water transport and integral to membrane localization
AN4035	Positively acting regulatory gene; putative Zn(II)2Cys6 transcription factor; inducer of acetamide and enzymes of omega amino acid and lactam catabolism
AN3681	Ortholog of A. fumigatus Af293 : Afu4g12530/cccA, A. niger CBS 513.88 : An01g08010, A. oryzae RIB40 : AO090009000468, A. flavus NRRL 3357 : AFL2G_10230 and A. niger ATCC 1015 : 35907-mRNA
AN3907	Has domain(s) with predicted nucleic acid binding, zinc ion binding activity
AN4027	Ortholog of A. fumigatus Af293 : Afu1g03750, A. niger CBS 513.88 : An18g03970, A. oryzae RIB40 : AO090003000973, A. flavus NRRL 3357 : AFL2G_02056 and A. niger ATCC 1015 : 42846-mRNA
AN3673	Has domain(s) with predicted unfolded protein binding activity, role in protein folding and prefoldin complex localization
AN4019	Has domain(s) with predicted role in transmembrane transport and integral to membrane localization
AN3665	Has domain(s) with predicted transporter activity, role in transmembrane transport and integral to membrane localization
AN3657	Ortholog(s) have 3'-5'-exoribonuclease activity, endoribonuclease activity, tRNA binding activity
AN8009	Ortholog of A. fumigatus nmt1 and S. cerevisiae THI13; repressed by starvation-induced autophagy
AN11045	Ortholog(s) have D-lactate dehydrogenase (cytochrome) activity, actin binding activity and mitochondrial matrix localization
AN11037	Has domain(s) with predicted role in transmembrane transport and integral to membrane localization
AN11029	Has domain(s) with predicted substrate-specific transmembrane transporter activity, role in transmembrane transport and integral to membrane localization
AN3997	Has domain(s) with predicted role in transmembrane transport and integral to membrane localization
AN4260	Predicted glycosylphosphatidylinositol (GPI)-anchored protein
AN3989
AN4252	Ortholog of A. fumigatus Af293 : Afu1g06580/hel10, A. niger CBS 513.88 : An18g05640, A. oryzae RIB40 : AO090001000456, A. flavus NRRL 3357 : AFL2G_09103 and A. niger ATCC 1015 : 54217-mRNA
AN4244	Ortholog of A. fumigatus Af293 : Afu1g06460, A. niger CBS 513.88 : An18g05490, A. flavus NRRL 3357 : AFL2G_09094, A. niger ATCC 1015 : 137408-mRNA and N. fischeri NRRL 181 : NFIA_018240
AN3890	Has domain(s) with predicted damaged DNA binding activity, role in nucleotide-excision repair and nucleus localization
AN10536	Has domain(s) with predicted DNA binding activity, role in DNA recombination, double-strand break repair and nucleus localization
AN3882	Has domain(s) with predicted cysteine-type endopeptidase activity and role in proteolysis
AN4236	Probable 26S proteasome subunit and member of the CDC48/PAS1/SEC18 family of ATPases; transcript upregulated in response to camptothecin
AN10528
AN3874	Putative alpha-1,4-galactosidase
AN4228	Putative cytosine deaminase with a predicted role in pyrimidine metabolism
AN3974	Ortholog of A. terreus NIH2624 : ATEG_08256
AN10517	Has domain(s) with predicted DNA binding, zinc ion binding activity, role in transcription, DNA-dependent and nucleus localization
AN3638	Putative C-4 sterol methyl oxidase with a predicted role in sterol metabolism
AN7953	Has domain(s) with predicted iron ion binding, oxidoreductase activity, acting on paired donors, with incorporation or reduction of molecular oxygen and 2-oxoglutarate as one donor, more
AN8073	Has domain(s) with predicted RNA binding, S-adenosylmethionine-dependent methyltransferase activity and role in rRNA processing
AN7945	Putative histidine-containing phosphotransfer protein
AN8065	Ortholog(s) have role in actin filament organization, establishment of mitochondrion localization and Arp2/3 protein complex, mitochondrion localization
AN7937	Protein responsive to Concanamycin A
AN8200	Ortholog of A. fumigatus Af293 : Afu5g03310, A. niger CBS 513.88 : An09g05630, A. oryzae RIB40 : AO090102000535, A. flavus NRRL 3357 : AFL2G_09913 and A. niger ATCC 1015 : 143961-mRNA
AN8057	Cysteine synthase; plays a role in amino acid metabolism
AN7929	Has domain(s) with predicted lyase activity and role in metabolic process
AN8049	Ortholog of A. fumigatus Af293 : Afu5g02080, A. oryzae RIB40 : AO090003001313, A. flavus NRRL 3357 : AFL2G_01755, A. niger ATCC 1015 : 207272-mRNA and N. fischeri NRRL 181 : NFIA_040040
AN9522	Has domain(s) with predicted catalytic activity and role in metabolic process
AN11069	Ortholog of A. fumigatus Af293 : Afu5g03860, A. niger CBS 513.88 : An09g06330, A. flavus NRRL 3357 : AFL2G_09967, A. niger ATCC 1015 : 43119-mRNA and N. fischeri NRRL 181 : NFIA_038250
AN4284	Ortholog of A. niger CBS 513.88 : An09g06820, A. niger ATCC 1015 : 188168-mRNA, N. fischeri NRRL 181 : NFIA_037740, A. terreus NIH2624 : ATEG_07978 and A. clavatus NRRL 1 : ACLA_000800
AN4276
AN4268	Has domain(s) with predicted nitronate monooxygenase activity and role in oxidation-reduction process
AN10461
AN3898	Ortholog of A. fumigatus Af293 : Afu3g14180, A. niger CBS 513.88 : An09g04380, A. oryzae RIB40 : AO090012000661, A. flavus NRRL 3357 : AFL2G_03539 and A. niger ATCC 1015 : 188426-mRNA
AN4161	Ortholog(s) have cytoplasm, nucleus, ribosome localization
AN8029	Putative plasma membrane high affinity K+ transporter
AN11065	Putative oxidosqualene-lanosterol cyclase with a predicted role in ergosterol metabolism
AN11057
AN11049	Has domain(s) with predicted nucleotide binding activity
AN4280	Putative mitochondrial carrier protein; expression upregulated after exposure to farnesol
AN4272	Has domain(s) with predicted ATP binding, DNA binding, helicase activity, zinc ion binding activity
AN4264	Ortholog of A. fumigatus Af293 : Afu7g03900, A. niger CBS 513.88 : An13g00320, A. oryzae RIB40 : AO090026000826, A. flavus NRRL 3357 : AFL2G_06492 and A. niger ATCC 1015 : 213674-mRNA
AN4256	Ortholog of A. fumigatus Af293 : Afu7g04030, A. oryzae RIB40 : AO090012000139, N. fischeri NRRL 181 : NFIA_099750, A. clavatus NRRL 1 : ACLA_005720 and A. fumigatus A1163 : AFUB_089560
AN3894	Putative aconitate hydratase with a predicted role in the TCA cycle
AN4248	Has domain(s) with predicted role in cysteine biosynthetic process and Gram-negative-bacterium-type cell wall, integral to membrane localization
AN3886
AN10441	Ortholog of A. fumigatus Af293 : Afu6g12470, A. niger CBS 513.88 : An06g01630, A. oryzae RIB40 : AO090009000163, A. flavus NRRL 3357 : AFL2G_10491 and A. niger ATCC 1015 : 52550-mRNA
AN8223	Protein with a putative role in carbon-starvation response; two ABM motifs; induced by carbon starvation-induced autophagy
AN8280	Putative long-chain-fatty-acid-CoA ligase with a predicted role in fatty acid metabolism; transcript induced in the presence of short and long chain fatty acids
AN3649	Ortholog(s) have role in fatty acid metabolic process
AN8272	Has domain(s) with predicted DNA binding, DNA-directed RNA polymerase activity and role in transcription, DNA-dependent
AN3550	Ortholog of A. oryzae RIB40 : AO090102000426, AO090138000144 and A. fumigatus A1163 : AFUB_044240
AN8264	Has domain(s) with predicted binding activity
AN8256	Has domain(s) with predicted structural constituent of ribosome activity, role in translation and ribosome localization
AN8248	Ortholog(s) have role in mitochondrial fusion and integral to mitochondrial outer membrane localization
AN7894
AN3534
AN7886	Putative class V chitinase; glycoside hydrolase family 18 (GH18) protein with a predicted role in chitin hydrolysis
AN3526
AN7878	Putative branched chain amino acid aminotransferase with a predicted role in valine, leucine, and isoleucine metabolism
AN3518	Ortholog of A. niger ATCC 1015 : 43711-mRNA, N. fischeri NRRL 181 : NFIA_006070 and A. fumigatus A1163 : AFUB_044150
AN8141	Putative cytochrome P450
AN4258	Putative kinase with a predicted role in nucleotide or phospholipid metabolism
AN3612	Putative polketide synthase
AN7972	Has domain(s) with predicted role in transmembrane transport and integral to membrane localization
AN8092	Ortholog of A. terreus NIH2624 : ATEG_08397
AN7964
AN8084	Has domain(s) with predicted substrate-specific transmembrane transporter activity, role in transmembrane transport and integral to membrane localization
AN7956	Putative F-box protein
AN8076	Has domain(s) with predicted DNA binding activity and role in regulation of transcription, DNA-dependent
AN7948	Ortholog of A. niger CBS 513.88 : An15g02210 and A. niger ATCC 1015 : 48695-mRNA
AN8211	Has domain(s) with predicted DNA binding, oxidoreductase activity, acting on paired donors, with incorporation or reduction of molecular oxygen and 2-oxoglutarate as one donor, more
AN8068	Putative beta-1,4-endoglucanase
AN8174
AN8166	Ortholog of A. niger CBS 513.88 : An09g04880, A. oryzae RIB40 : AO090102000486, A. flavus NRRL 3357 : AFL2G_09873, A. niger ATCC 1015 : 50097-mRNA and N. fischeri NRRL 181 : NFIA_039210
AN8158	Ortholog of A. fumigatus Af293 : Afu1g01410 and A. fumigatus A1163 : AFUB_079380
AN8051	Ortholog of A. fumigatus Af293 : Afu5g02120, A. niger CBS 513.88 : An02g11160, A. oryzae RIB40 : AO090003001306, A. flavus NRRL 3357 : AFL2G_01764 and A. niger ATCC 1015 : 197766-mRNA
AN7923	Has domain(s) with predicted sequence-specific DNA binding transcription factor activity, zinc ion binding activity, role in regulation of transcription, DNA-dependent and nucleus localization
AN8043
AN7915	Putative glucosidase; member of the F9775 secondary metabolite gene cluster
AN8035	Putative transcription factor; hsf1 mRNA expression increased in the presence of farnesol
AN11071	Has domain(s) with predicted binding activity
AN7907	Putative glyoxylate-bleomycin resistance protein; member of the F9775 secondary metabolite gene cluster
AN8027	Protein of unknown function; transcript is induced by nitrate
AN11063	Putative Class III chitinase
AN8019	Has domain(s) with predicted catalytic activity and role in nucleoside metabolic process
AN11055	Ortholog(s) have protein phosphatase type 1 regulator activity
AN11047
AN11039	Has domain(s) with predicted carbon-sulfur lyase activity and role in metabolic process
AN3501	Has domain(s) with predicted DNA binding, sequence-specific DNA binding transcription factor activity, zinc ion binding activity, role in regulation of transcription, DNA-dependent, transcription, DNA-dependent and nucleus localization
AN8215	Putative methylenetetrahydrofolate reductase (NADPH) with a predicted role in one-carbon metabolism; metA expression is induced by homocysteine; mutation causes methionine auxotrophy
AN7861
AN8207
AN7853
AN8100	Has domain(s) with predicted solute:hydrogen antiporter activity, role in cation transport, transmembrane transport and integral to membrane localization
AN9414
AN10492	Ortholog(s) have role in extrachromosomal rDNA circle accumulation involved in replicative cell aging, intracellular signal transduction, mitochondria-nucleus signaling pathway and SLIK (SAGA-like) complex, cytoplasm localization
AN10484	Ortholog of A. fumigatus Af293 : Afu6g08690, A. niger CBS 513.88 : An11g05760, A. oryzae RIB40 : AO090001000530, A. flavus NRRL 3357 : AFL2G_09175 and A. niger ATCC 1015 : 178677-mRNA
AN4192	Has domain(s) with predicted heat shock protein binding, identical protein binding, unfolded protein binding activity and role in protein folding
AN10476	Putative IMP dehydrogenase/GMP reductase; expression reduced after exposure to farnesol
AN10468	Has domain(s) with predicted metal ion transmembrane transporter activity, role in metal ion transport, transmembrane transport and membrane localization
AN4176	Ortholog of A. niger CBS 513.88 : An12g05110, A. niger ATCC 1015 : 42357-mRNA, N. fischeri NRRL 181 : NFIA_008160, A. clavatus NRRL 1 : ACLA_018330 and A. fumigatus A1163 : AFUB_016600
AN4168	Ortholog of A. fumigatus Af293 : Afu6g07880, A. niger CBS 513.88 : An11g02770, A. oryzae RIB40 : AO090003000147, A. flavus NRRL 3357 : AFL2G_02813 and A. niger ATCC 1015 : 55959-mRNA
AN3798	Has domain(s) with predicted heme binding activity
AN3941	Protein tyrosine phosphatase involved in cell cycle control; required for progression through G2; homolog of S. pombe cdc25
AN4061	Ortholog of A. fumigatus Af293 : Afu1g05350, A. niger CBS 513.88 : An18g04190, A. oryzae RIB40 : AO090009000411, A. flavus NRRL 3357 : AFL2G_10278 and A. niger ATCC 1015 : 187103-mRNA
AN10453	Ortholog(s) have protein channel activity, role in protein import into mitochondrial inner membrane and mitochondrial inner membrane protein insertion complex localization
AN4162	Has domain(s) with predicted binding activity
AN10454	Ortholog of A. fumigatus Af293 : Afu6g12650, A. niger CBS 513.88 : An06g01860, A. oryzae RIB40 : AO090003000382, N. fischeri NRRL 181 : NFIA_058610 and A. terreus NIH2624 : ATEG_03302
AN4154	Has domain(s) with predicted 1-alkyl-2-acetylglycerophosphocholine esterase activity and role in lipid catabolic process
AN3896	Has domain(s) with predicted catalytic activity and role in metabolic process
AN10451	Ortholog(s) have tRNA (guanine-N7-)-methyltransferase activity, role in tRNA methylation and nucleus localization
AN3888	Ortholog(s) have basic amino acid transmembrane transporter activity, role in basic amino acid transport, transmembrane transport and fungal-type vacuole membrane localization
AN4151	Has domain(s) with predicted NADP binding, flavin adenine dinucleotide binding, flavin-containing monooxygenase activity and role in oxidation-reduction process
AN10443	Has domain(s) with predicted catalytic activity and role in base-excision repair
AN4143	Ortholog of A. niger ATCC 1015 : 41666-mRNA
AN10435	Putative cytochrome P450
AN4135	Putative delta-9-stearic acid desaturase; converts palmitic acid and stearic acid to palmitoleic acid and oleic acid; null mutant has decreased fatty acid content; synthetically lethal with sdeA mutation
AN3781	Has domain(s) with predicted inorganic phosphate transmembrane transporter activity, role in phosphate ion transport and membrane localization
AN4127	Ortholog(s) have intracellular localization
AN10419	Putative beta-1,4-endoglucanase
AN3773	Ortholog of A. oryzae RIB40 : AO090003001452, A. flavus NRRL 3357 : AFL2G_01630 and A. terreus NIH2624 : ATEG_01767
AN4119	Putative major facilitator superfamily protein; transcript upregulated in response to camptothecin
AN3765	Putative G-protein coupled receptor
AN3757	Ortholog of A. fumigatus Af293 : Afu7g04660, A. niger CBS 513.88 : An13g01220, A. oryzae RIB40 : AO090005000158, A. flavus NRRL 3357 : AFL2G_00178 and A. niger ATCC 1015 : 44753-mRNA
AN3900	Has domain(s) with predicted DNA binding, sequence-specific DNA binding transcription factor activity, zinc ion binding activity, role in regulation of transcription, DNA-dependent, transcription, DNA-dependent and nucleus localization
AN8203	Ortholog(s) have NAD+ synthase (glutamine-hydrolyzing) activity, hydrolase activity, acting on carbon-nitrogen (but not peptide) bonds, in linear amides activity, role in NAD biosynthetic process and cytoplasm, nucleus localization
AN9533	Ortholog of A. fumigatus Af293 : Afu1g05660, A. niger CBS 513.88 : An18g03350, A. oryzae RIB40 : AO090009000370, A. flavus NRRL 3357 : AFL2G_10310 and A. niger ATCC 1015 : 42807-mRNA
AN4287	Ortholog of A. fumigatus Af293 : Afu5g04360, A. niger CBS 513.88 : An09g06840, A. oryzae RIB40 : AO090102000644, A. flavus NRRL 3357 : AFL2G_10015 and A. niger ATCC 1015 : 212320-mRNA
AN4279	Putative serine/threonine kinase with a role in the response to DNA damage
AN10480	Ortholog of A. fumigatus Af293 : Afu4g07990, A. niger CBS 513.88 : An04g02410, A. oryzae RIB40 : AO090023000772, A. flavus NRRL 3357 : AFL2G_04582 and A. niger ATCC 1015 : 190965-mRNA
AN4180	Has domain(s) with predicted role in transmembrane transport and integral to membrane localization
AN10472	Has domain(s) with predicted hydroxyethylthiazole kinase activity, thiamine-phosphate diphosphorylase activity and role in thiamine biosynthetic process
AN4094	Putative C-14 sterol reductase with a predicted role in sterol metabolism
AN3966
AN4086	Ortholog(s) have phenylalanine-tRNA ligase activity and phenylalanine-tRNA ligase complex localization
AN3679	Has domain(s) with predicted nucleotide binding, oxidoreductase activity and role in oxidation-reduction process
AN3822	Has domain(s) with predicted hydrolase activity
AN3814	Putative peptidyl-prolyl cis-trans isomerase (PPIase); cyclophilin
AN3580	Putative polyamine oxidase with a predicted role in aromatic amino acid biosynthesis
AN3806	Putative histone deacetylase
AN8286	Kinesin, CENP-E family; microtubule plus-end-directed motor activity; required for wild-type hyphal morphology, microtubule arrangement at hyphal tip, localization of Spitzenkorper, TeaA and TeaR, polarity of germ tube emergence
AN3572
AN8278	Ortholog of A. flavus NRRL 3357 : AFL2G_10003, A. niger ATCC 1015 : 212337-mRNA, N. fischeri NRRL 181 : NFIA_037840, A. terreus NIH2624 : ATEG_07987 and A. clavatus NRRL 1 : ACLA_000900
AN3564	Has domain(s) with predicted nucleotide binding, oxidoreductase activity and role in oxidation-reduction process
AN3556	Has domain(s) with predicted ATP binding, ATPase activity, coupled to transmembrane movement of substances, methyltransferase activity, role in metabolic process, transmembrane transport and integral to membrane localization
AN3548
AN3905	Has domain(s) with predicted phosphatase activator activity
AN4025	Has domain(s) with predicted hydrolase activity, tubulin-tyrosine ligase activity and role in protein modification process
AN10446	Ortholog(s) have phosphoprotein phosphatase activity and role in endoplasmic reticulum unfolded protein response, protein dephosphorylation, traversing start control point of mitotic cell cycle
AN10438	Ortholog of A. niger CBS 513.88 : An06g01850, A. oryzae RIB40 : AO090003000381, A. flavus NRRL 3357 : AFL2G_02608, N. fischeri NRRL 181 : NFIA_058600 and A. clavatus NRRL 1 : ACLA_085890
AN3792
AN4146
AN3784	Ortholog(s) have damaged DNA binding, zinc ion binding activity, role in nucleotide-excision repair, DNA damage recognition and nucleotide-excision repair factor 1 complex localization
AN4138
AN3776	Has domain(s) with predicted role in transmembrane transport and integral to membrane localization
AN3768	Has domain(s) with predicted sequence-specific DNA binding transcription factor activity, zinc ion binding activity, role in regulation of transcription, DNA-dependent and nucleus localization
AN3911	Has domain(s) with predicted sequence-specific DNA binding transcription factor activity, zinc ion binding activity, role in regulation of transcription, DNA-dependent and nucleus localization
AN4031	Putative oligosaccharyltransferase epsilon subunit; ortholog of S. cerevisiae Ost2p
AN3903	Putative beta-glucosidase with a predicted role in polysaccharide degradation
AN4023	Has domain(s) with predicted peroxiredoxin activity and role in oxidation-reduction process
AN4015	Ortholog(s) have ribosome binding, translation elongation factor activity, translation initiation factor activity
AN3661	Ortholog of A. fumigatus Af293 : Afu4g12320, A. niger CBS 513.88 : An01g07625, A. flavus NRRL 3357 : AFL2G_10258, A. niger ATCC 1015 : 172413-mRNA and N. fischeri NRRL 181 : NFIA_103960
AN3722	Has domain(s) with predicted role in transmembrane transport and integral to membrane localization
AN3714	Ortholog of A. fumigatus Af293 : Afu6g12730, A. oryzae RIB40 : AO090003000392, A. flavus NRRL 3357 : AFL2G_02597, A. niger ATCC 1015 : 52560-mRNA and N. fischeri NRRL 181 : NFIA_058690
AN3873	Putative zinc-binding oxidoreductase; expression upregulated after exposure to farnesol; palA-dependent expression independent of pH
[truncated: 9,039 more rows]
