# Supplementary material for: The Aspergillus nidulans ATM Kinase Regulates Mitochondrial Function, Glucose Uptake and the Carbon Starvation Response
Source: G3 (Bethesda). 2013 Nov 5;4(1):49–62. doi: 10.1534/g3.113.008607 (PMC3887539; doi:10.1534/g3.113.008607)
Supplement: Supporting Information [file supp_g3.113.008607_TableS4.xls]

## Sheet: WT BP
Supplementary table B: The overrepresented GO terms (Fisher's exact test, p<0.05) in the list of genes significantly modulated in the wild-type (WT) and ∆atmA strains in response to carbon starvation.
BP = biological process, FDR = false discover rate
GO term	description	p-value	FDR	genes enriched
GO:0042144	vacuole fusion, non-autophagic	0.00361542	0.0499547	AN12408,AN10637,AN8571,AN3098,AN6267,AN5740,AN6911,AN0089,AN4876,AN2266,
GO:0042594	response to starvation	1.95851e-05	0.00149148	AN8831,AN12408,AN1731,AN1733,AN5577,AN1420,AN5491,AN4639,AN0576,AN7388,AN5131,AN6590,AN2185,AN3470,AN0607,AN10030,AN2002,AN10213,AN3669,AN4255,AN8751,AN10756,AN0973,AN0127,AN10171,AN3675,AN1812,AN11004,AN1414,AN2269,AN1989,AN0241,
GO:0016237	microautophagy	0.00013831	0.00582669	AN12408,AN5131,AN11004,AN10637,AN0953,AN3098,AN10213,AN3470,AN6267,AN3584,AN5919,AN5491,AN0089,AN4876,AN0127,
GO:0044262	cellular carbohydrate metabolic process	0.000269508	0.00920045	AN6470,AN0423,AN0034,AN5178,AN1554,AN6610,AN1969,AN1502,AN0756,AN7422,AN6985,AN9340,AN8551,AN4238,AN2528,AN1414,AN5682,AN6711,AN3358,AN0104,AN5888,AN8761,AN3733,AN9045,AN8453,AN3337,AN8790,AN3402,AN8977,AN7590,AN6182,AN3201,AN0235,AN2867,AN7413,AN2493,AN2463,AN3741,AN10533,AN10060,AN2534,AN0942,AN0410,AN2936,AN1918,AN10265,AN4761,AN8007,AN11055,AN7388,AN3613,AN7632,AN2569,AN1277,AN5788,AN7349,AN0…
GO:0072665	protein localization to vacuole	0.00146122	0.0273561	AN10918,AN12408,AN5710,AN10213,AN6544,AN5668,AN8880,AN5491,AN0576,AN0127,AN5131,AN11004,AN3470,AN3584,AN4904,AN7106,AN6345,AN6911,AN4018,
GO:0050794	regulation of cellular process	0.00175306	0.0299229	AN7576,AN4189,AN0808,AN6492,AN2911,AN10339,AN10336,AN4639,AN1980,AN0504,AN5795,AN7820,AN3688,AN4891,AN3450,AN8605,AN10763,AN7050,AN0202,AN11344,AN11101,AN1344,AN0978,AN7422,AN4166,AN4887,AN5982,AN4965,AN4015,AN10756,AN3621,AN2965,AN0120,AN4238,AN8129,AN3675,AN10414,AN1971,AN1521,AN2269,AN0241,AN1989,AN2520,AN3071,AN3619,AN6889,AN0422,AN10446,AN8978,AN5296,AN7610,AN0953,AN11131,AN6391,AN10829,AN44…
GO:0031668	cellular response to extracellular stimulus	9.03052e-05	0.00415824	AN12408,AN1731,AN1733,AN5577,AN1420,AN5491,AN0576,AN4639,AN5131,AN6590,AN2185,AN0607,AN3470,AN10030,AN2002,AN4166,AN10213,AN0554,AN3669,AN4255,AN8751,AN10756,AN4957,AN0127,AN3675,AN10171,AN1812,AN11004,AN2269,AN0241,AN1989,AN7106,
GO:0019954	asexual reproduction	0.00159829	0.0277599	AN10576,AN0594,AN8862,AN0721,AN1937,AN5028,AN0453,AN3688,AN1025,AN8803,AN6736,AN11101,AN6288,AN1555,AN3607,AN2523,AN1120,AN6635,AN5592,AN8751,AN4496,AN5836,AN0973,AN1052,AN8129,AN6230,AN1016,AN9121,AN4566,AN2269,AN0410,AN5740,AN2986,AN0422,AN8006,AN1713,AN5296,
GO:0030653	beta-lactam antibiotic metabolic process	0.00147235	0.0273561	AN6140,AN0554,AN0106,AN6775,AN2623,AN1689,AN4054,AN0807,AN1052,AN8042,AN2622,
GO:0031929	TOR signaling cascade	0.0015256	0.0273561	AN5982,AN3598,AN0120,AN0504,AN1335,AN8035,AN5814,
GO:0000003	reproduction	0.00131756	0.0271747	AN1852,AN5798,AN4761,AN0594,AN8862,AN10339,AN11055,AN4601,AN1937,AN7388,AN6140,AN5795,AN3688,AN1539,AN8605,AN6736,AN6974,AN11101,AN2062,AN4544,AN6288,AN4965,AN3669,AN3623,AN1120,AN6635,AN10208,AN8129,AN1016,AN10414,AN2269,AN7770,AN4045,AN2520,AN5740,AN0422,AN5457,AN8006,AN5296,AN3727,AN8831,AN10576,AN2067,AN0721,AN9008,AN5028,AN0135,AN0453,AN1025,AN8803,AN1848,AN2263,AN1555,AN3607,AN2523,AN5592,A…
GO:0009404	toxin metabolic process	1.5775e-06	0.000223103	AN11013,AN7806,AN7820,AN3607,AN8520,AN7804,AN7824,AN7825,AN7815,AN0807,AN6505,AN9008,AN7805,AN1052,AN8042,AN7814,
GO:0006950	response to stress	0.00199125	0.0320636	AN0423,AN5911,AN1554,AN6024,AN3811,AN1628,AN4820,AN3688,AN1539,AN8860,AN10673,AN3621,AN3675,AN1414,AN11853,AN0241,AN1989,AN2761,AN10446,AN8831,AN1731,AN4467,AN5165,AN1231,AN5028,AN6590,AN10111,AN8807,AN1272,AN0235,AN5102,AN0554,AN4255,AN10043,AN10533,AN0596,AN0097,AN0410,AN1282,AN5187,AN10011,AN5577,AN2285,AN4987,AN7388,AN10794,AN2302,AN3669,AN3522,AN6069,AN1812,AN4555,AN0847,AN5918,AN5744,AN6508…
GO:0072666	establishment of protein localization to vacuole	0.00146122	0.0273561	AN10918,AN12408,AN5710,AN10213,AN6544,AN5668,AN8880,AN5491,AN0576,AN0127,AN5131,AN11004,AN3470,AN3584,AN4904,AN7106,AN6345,AN6911,AN4018,
GO:0009893	positive regulation of metabolic process	0.00155089	0.0273561	AN0953,AN2285,AN1937,AN5795,AN7820,AN4891,AN1425,AN6293,AN0807,AN10763,AN7050,AN1039,AN0202,AN6575,AN5102,AN3607,AN0554,AN2513,AN4015,AN0156,AN3621,AN2965,AN10956,AN0120,AN4957,AN1052,AN8042,AN4238,AN3675,AN1017,AN6330,AN1521,AN4561,AN0106,AN9358,AN6889,AN8978,AN1339,
GO:0016236	macroautophagy	0.00318398	0.0470469	AN12408,AN5131,AN11004,AN5491,AN0576,AN10213,AN3470,AN0127,
GO:0031669	cellular response to nutrient levels	9.03052e-05	0.00415824	AN12408,AN1731,AN1733,AN5577,AN1420,AN5491,AN4639,AN0576,AN5131,AN6590,AN2185,AN0607,AN3470,AN10030,AN2002,AN4166,AN10213,AN3669,AN0554,AN4255,AN8751,AN10756,AN4957,AN0127,AN10171,AN3675,AN1812,AN11004,AN2269,AN1989,AN0241,AN7106,
GO:0030036	actin cytoskeleton organization	0.00333756	0.0478867	AN8831,AN5981,AN5982,AN1120,AN4385,AN4919,AN10756,AN4998,AN5686,AN0504,AN1025,AN5778,AN0106,AN5740,AN10743,AN6736,AN0113,AN2687,AN10515,AN11104,AN1335,AN5803,AN1339,AN12304,
GO:0042316	penicillin metabolic process	0.00147235	0.0273561	AN6140,AN0554,AN0106,AN6775,AN2623,AN1689,AN4054,AN0807,AN1052,AN8042,AN2622,
GO:0033554	cellular response to stress	2.61299e-05	0.00188326	AN5911,AN10336,AN4639,AN0504,AN6024,AN3811,AN7499,AN5795,AN3688,AN4891,AN1539,AN3470,AN3450,AN4887,AN10673,AN10756,AN3621,AN4238,AN3675,AN11004,AN2269,AN11853,AN0241,AN1989,AN4331,AN3619,AN10446,AN1731,AN3784,AN4445,AN5491,AN5165,AN1231,AN6590,AN4472,AN7704,AN8807,AN1272,AN0235,AN5102,AN1932,AN4255,AN10043,AN7563,AN6975,AN0596,AN3255,AN8042,AN0127,AN0097,AN10171,AN1017,AN9397,AN0410,AN4432,AN5577…
GO:0016192	vesicle-mediated transport	0.000303535	0.0101864	AN8571,AN2048,AN6544,AN1171,AN8862,AN5632,AN1980,AN6267,AN5788,AN6974,AN10515,AN6614,AN5982,AN1117,AN10213,AN5127,AN1120,AN9396,AN3594,AN6257,AN0165,AN2266,AN8828,AN0706,AN2738,AN5740,AN0462,AN10743,AN4886,AN6911,AN4446,AN4890,AN6112,AN9063,AN0922,AN2279,AN11500,AN8831,AN2663,AN5915,AN6628,AN6825,AN0703,AN8868,AN5519,AN2480,AN4165,AN0576,AN0089,AN5131,AN1154,AN1229,AN9060,AN1584,AN4281,AN6210,AN1…
GO:0050896	response to stimulus	0.000562349	0.0156824	AN0423,AN5911,AN1554,AN0450,AN5632,AN10339,AN6024,AN3811,AN1628,AN4820,AN3688,AN6923,AN1539,AN8860,AN7422,AN4166,AN10673,AN5982,AN10251,AN3621,AN0120,AN3675,AN1414,AN11853,AN1989,AN0241,AN2761,AN10446,AN8831,AN1731,AN6391,AN4467,AN1174,AN5165,AN1231,AN5028,AN6590,AN10111,AN8807,AN1272,AN0235,AN1335,AN5102,AN0554,AN4255,AN10043,AN0256,AN10533,AN0596,AN1052,AN0097,AN0410,AN1282,AN5187,AN10011,AN557…
GO:0051173	positive regulation of nitrogen compound metabolic process	0.00188163	0.0312029	AN0953,AN2285,AN1937,AN7820,AN1425,AN0807,AN7050,AN1039,AN0202,AN6575,AN5102,AN0554,AN2513,AN0156,AN3621,AN10956,AN4957,AN0120,AN8042,AN4238,AN3675,AN1017,AN1521,AN4561,AN0106,AN9358,AN6889,AN8978,AN1339,
GO:0030258	lipid modification	0.000742869	0.018499	AN7008,AN5916,AN7111,AN10791,AN0156,AN10512,AN8288,AN4278,AN10841,AN4709,AN0824,
GO:0071496	cellular response to external stimulus	9.03052e-05	0.00415824	AN12408,AN1731,AN1733,AN5577,AN1420,AN5491,AN0576,AN4639,AN5131,AN6590,AN2185,AN0607,AN3470,AN10030,AN2002,AN4166,AN10213,AN0554,AN3669,AN4255,AN8751,AN10756,AN4957,AN0127,AN3675,AN10171,AN1812,AN11004,AN2269,AN0241,AN1989,AN7106,
GO:0016054	organic acid catabolic process	0.000816932	0.0190297	AN7008,AN5178,AN3639,AN7111,AN1733,AN4690,AN0824,AN8559,AN4820,AN7632,AN7046,AN5646,AN1425,AN7050,AN5626,AN5916,AN4687,AN0554,AN7564,AN6525,AN1896,AN3459,AN6399,AN1726,AN7770,AN10512,AN6889,AN10841,AN1897,AN8978,AN1895,
GO:0006357	regulation of transcription from RNA polymerase II promoter	0.00223093	0.0350574	AN0953,AN2285,AN3879,AN2911,AN1937,AN3423,AN5795,AN0453,AN4891,AN1425,AN8807,AN10763,AN7050,AN1039,AN0202,AN8035,AN5102,AN3669,AN4965,AN2513,AN0156,AN3621,AN10956,AN5836,AN3468,AN0973,AN8042,AN4238,AN3675,AN1971,AN1017,AN1976,AN4561,AN9358,AN7106,AN6889,AN0422,AN8978,AN7610,AN1339,
GO:0006623	protein targeting to vacuole	0.00146122	0.0273561	AN10918,AN12408,AN5710,AN10213,AN6544,AN5668,AN8880,AN5491,AN0576,AN0127,AN5131,AN11004,AN3470,AN3584,AN4904,AN7106,AN6345,AN6911,AN4018,
GO:0009267	cellular response to starvation	9.71279e-05	0.00437075	AN12408,AN1731,AN10213,AN3669,AN1733,AN4255,AN5577,AN8751,AN10756,AN1420,AN5491,AN4639,AN0576,AN0127,AN3675,AN10171,AN1812,AN5131,AN11004,AN6590,AN2185,AN2269,AN3470,AN0607,AN0241,AN1989,AN10030,AN2002,
GO:0045460	sterigmatocystin metabolic process	1.56576e-06	0.000223103	AN11013,AN7806,AN7820,AN3607,AN7804,AN7824,AN7825,AN7815,AN0807,AN6505,AN9008,AN7805,AN8042,AN1052,AN7814,
GO:0016999	antibiotic metabolic process	0.00147235	0.0273561	AN6140,AN0554,AN0106,AN6775,AN2623,AN1689,AN4054,AN0807,AN1052,AN8042,AN2622,
GO:0051094	positive regulation of developmental process	0.00250885	0.0388088	AN10576,AN9121,AN5028,AN3607,AN6505,AN0721,AN1937,AN5836,AN0422,AN0973,AN5457,AN1052,AN6230,
GO:0043687	post-translational protein modification	0.000603912	0.016222	AN0808,AN1171,AN0450,AN10339,AN1966,AN5570,AN10266,AN5795,AN0871,AN4891,AN3470,AN10953,AN3450,AN8605,AN10763,AN5681,AN2426,AN10515,AN11101,AN4544,AN6570,AN6288,AN4896,AN2302,AN3621,AN2965,AN6055,AN2298,AN4238,AN1075,AN11004,AN1976,AN2269,AN10324,AN0144,AN10721,AN3071,AN2761,AN6162,AN4536,AN10446,AN2212,AN8844,AN6391,AN2067,AN0988,AN4445,AN0576,AN7572,AN5494,AN8807,AN1272,AN0235,AN4709,AN5626,AN42…
GO:0072338	cellular lactam metabolic process	0.00147235	0.0273561	AN6140,AN0554,AN0106,AN6775,AN2623,AN1689,AN4054,AN0807,AN1052,AN8042,AN2622,
GO:0017144	drug metabolic process	0.00147235	0.0273561	AN6140,AN0554,AN0106,AN6775,AN2623,AN1689,AN4054,AN0807,AN8042,AN1052,AN2622,
GO:0006888	ER to Golgi vesicle-mediated transport	0.00332808	0.0478867	AN1845,AN8571,AN5915,AN1117,AN6628,AN5127,AN6825,AN4165,AN6257,AN1980,AN5131,AN1154,AN8828,AN0706,AN6267,AN2738,AN5788,AN4886,AN4446,AN4281,AN10878,AN0922,AN11500,
GO:0044264	cellular polysaccharide metabolic process	0.00315178	0.0469213	AN3358,AN1554,AN8761,AN8007,AN11055,AN9045,AN8453,AN3337,AN4234,AN3402,AN1015,AN2569,AN1277,AN7908,AN2867,AN7413,AN8149,AN2017,AN0452,AN6395,AN0941,AN2528,AN10060,AN7646,AN7135,AN0410,AN5740,AN4536,AN0164,
GO:0043618	regulation of transcription from RNA polymerase II promoter in response to stress	0.00150657	0.0273561	AN4891,AN2285,AN4238,AN5795,AN8807,AN3423,
GO:0007165	signal transduction	0.000474724	0.0138228	AN7576,AN4189,AN4987,AN0504,AN5795,AN4891,AN3688,AN3450,AN4544,AN6570,AN4887,AN5982,AN0120,AN4238,AN1016,AN2269,AN5712,AN4555,AN1989,AN2520,AN5740,AN3619,AN10446,AN5296,AN5744,AN6391,AN2067,AN0733,AN0576,AN7007,AN9008,AN5165,AN1025,AN5494,AN0235,AN8035,AN1335,AN5814,AN2022,AN3607,AN4279,AN3598,AN5592,AN6611,AN6975,AN1017,AN6487,AN0106,AN9397,AN6982,AN0410,AN2909,AN1545,
GO:0035556	intracellular signal transduction	0.00107877	0.0236552	AN7576,AN2067,AN0576,AN4987,AN0504,AN5165,AN5795,AN5494,AN4891,AN3450,AN8035,AN1335,AN5814,AN4544,AN5982,AN4279,AN3598,AN6975,AN0120,AN1016,AN2269,AN0106,AN6982,AN1989,AN4555,AN0410,AN5740,AN3619,AN5744,
GO:0007034	vacuolar transport	0.000816932	0.0190297	AN10918,AN12408,AN2048,AN6544,AN5519,AN5632,AN5668,AN8880,AN5491,AN0576,AN10338,AN5131,AN3470,AN6345,AN7437,AN4240,AN10637,AN10213,AN5710,AN9396,AN8291,AN0127,AN6531,AN2266,AN11004,AN3584,AN4904,AN7106,AN6911,AN4018,AN1339,
GO:0034727	piecemeal microautophagy of nucleus	0.000223549	0.00790405	AN12408,AN5131,AN11004,AN3098,AN10213,AN3470,AN6267,AN3584,AN5919,AN5491,AN0089,AN4876,AN0127,
GO:0006464	protein modification process	0.000656436	0.0173299	AN0808,AN6610,AN0450,AN1969,AN10339,AN10336,AN1966,AN5570,AN5795,AN4891,AN3470,AN3450,AN10953,AN8605,AN10763,AN11101,AN6288,AN3621,AN2965,AN2298,AN4238,AN11004,AN2269,AN5682,AN3071,AN2761,AN10446,AN2212,AN3839,AN6391,AN0104,AN5888,AN4445,AN8807,AN1272,AN0235,AN5626,AN2513,AN6975,AN3255,AN2303,AN8042,AN1017,AN0410,AN8571,AN10265,AN4761,AN1171,AN10266,AN3787,AN0871,AN5760,AN5788,AN2426,AN5681,AN105…
GO:0009062	fatty acid catabolic process	0.00269723	0.0410809	AN7008,AN5916,AN7111,AN7770,AN7046,AN5646,AN1425,AN10512,AN7050,AN10841,AN0824,
GO:0007154	cell communication	0.00014891	0.00604432	AN12408,AN1731,AN1733,AN5577,AN1420,AN5491,AN0576,AN4639,AN4987,AN5131,AN6590,AN2185,AN0607,AN3470,AN10030,AN8035,AN2002,AN4166,AN4544,AN10213,AN0554,AN3669,AN4255,AN8751,AN10756,AN4957,AN0127,AN3675,AN10171,AN1812,AN11004,AN2269,AN6982,AN0241,AN1989,AN5740,AN7106,
GO:0048522	positive regulation of cellular process	0.00107282	0.0236552	AN0953,AN2067,AN2285,AN10339,AN1937,AN5028,AN5795,AN7820,AN4891,AN5778,AN1425,AN6293,AN0807,AN10763,AN7050,AN1039,AN11104,AN0202,AN6575,AN5102,AN5982,AN3607,AN0554,AN2513,AN4015,AN0156,AN6505,AN3621,AN2965,AN10956,AN0120,AN4957,AN1052,AN8042,AN4238,AN3675,AN9121,AN1017,AN6330,AN1521,AN4561,AN0106,AN9358,AN5740,AN6889,AN0422,AN8978,AN1339,
GO:0023060	signal transmission	0.00130679	0.0271747	AN7576,AN4189,AN6391,AN2067,AN0733,AN0576,AN7007,AN4987,AN9008,AN0504,AN5165,AN5795,AN5494,AN1025,AN3688,AN3450,AN1335,AN8035,AN5814,AN4544,AN6570,AN5982,AN2022,AN4279,AN3607,AN3598,AN5592,AN6975,AN0120,AN1016,AN2269,AN0106,AN6982,AN4555,AN1989,AN0410,AN2520,AN5740,AN2909,AN3619,AN1545,AN5296,AN5744,
GO:0006914	autophagy	0.00015291	0.00605522	AN12408,AN5131,AN11004,AN10637,AN0953,AN3098,AN10213,AN6267,AN3470,AN3584,AN5919,AN5491,AN0576,AN0089,AN4876,AN0127,AN1339,
GO:0006635	fatty acid beta-oxidation	0.00150657	0.0273561	AN7008,AN5916,AN0824,AN7111,AN10512,AN10841,
GO:0043938	positive regulation of sporulation	0.00340516	0.0485052	AN10576,AN9121,AN5028,AN3607,AN6505,AN0721,AN5836,AN1937,AN0422,AN0973,AN1052,AN6230,
GO:0031325	positive regulation of cellular metabolic process	0.00155089	0.0273561	AN0953,AN2285,AN1937,AN5795,AN7820,AN4891,AN1425,AN6293,AN0807,AN10763,AN7050,AN1039,AN0202,AN6575,AN5102,AN3607,AN0554,AN2513,AN4015,AN0156,AN3621,AN2965,AN10956,AN0120,AN4957,AN1052,AN8042,AN4238,AN3675,AN1017,AN6330,AN1521,AN4561,AN0106,AN9358,AN6889,AN8978,AN1339,
GO:0010324	membrane invagination	0.00183622	0.0310745	AN8831,AN12408,AN2663,AN0953,AN8862,AN5491,AN0089,AN5131,AN3470,AN6267,AN9060,AN10515,AN6614,AN12304,AN5982,AN10637,AN10213,AN1120,AN5919,AN0127,AN11004,AN3098,AN2877,AN3584,AN5740,AN10743,AN8672,AN6112,AN9063,AN4876,AN1339,
GO:0045461	sterigmatocystin biosynthetic process	1.56576e-06	0.000223103	AN11013,AN7806,AN7820,AN3607,AN7804,AN7824,AN7825,AN7815,AN0807,AN6505,AN9008,AN7805,AN8042,AN1052,AN7814,
GO:0009605	response to external stimulus	3.93422e-05	0.0024985	AN8831,AN12408,AN1731,AN1733,AN5577,AN1420,AN5491,AN0576,AN4639,AN7388,AN5131,AN6590,AN2185,AN0607,AN3470,AN10030,AN2002,AN4166,AN10213,AN0554,AN3669,AN4255,AN8751,AN10756,AN0973,AN4957,AN0127,AN3675,AN10171,AN1812,AN11004,AN1414,AN2269,AN0241,AN1989,AN7106,
GO:0007033	vacuole organization	6.19291e-06	0.000645366	AN10918,AN12408,AN8571,AN2067,AN6544,AN8862,AN5668,AN8880,AN5491,AN0576,AN0089,AN5131,AN10849,AN6267,AN3470,AN6345,AN6614,AN10637,AN10213,AN5710,AN0127,AN6531,AN2266,AN11004,AN3098,AN3584,AN4904,AN7106,AN5740,AN10743,AN6911,AN4018,AN4876,
GO:0070887	cellular response to chemical stimulus	0.00135424	0.0273561	AN5577,AN2067,AN6024,AN7388,AN7572,AN1025,AN0235,AN1932,AN4166,AN4544,AN4887,AN4965,AN0554,AN5592,AN6611,AN8553,AN4957,AN4238,AN1016,AN6487,AN2269,AN4561,AN9397,AN5712,AN6982,AN0241,AN2520,AN2909,AN7106,AN9103,AN4905,AN5918,AN10446,AN8078,
GO:0019748	secondary metabolic process	5.98628e-05	0.00329246	AN7909,AN7804,AN7818,AN7824,AN9008,AN6140,AN7806,AN7820,AN8514,AN0607,AN7821,AN7816,AN7825,AN0807,AN7815,AN7911,AN7808,AN7805,AN7817,AN7814,AN11013,AN3607,AN0150,AN6505,AN6001,AN0256,AN7811,AN8042,AN1052,AN8518,AN10021,AN6650,AN8513,AN8520,AN0606,AN8516,AN7812,AN0654,
GO:0009991	response to extracellular stimulus	2.75832e-05	0.00188326	AN8831,AN12408,AN1731,AN1733,AN5577,AN1420,AN5491,AN0576,AN4639,AN7388,AN5131,AN6590,AN2185,AN0607,AN3470,AN10030,AN2002,AN4166,AN10213,AN0554,AN3669,AN4255,AN8751,AN10756,AN0973,AN4957,AN0127,AN3675,AN10171,AN1812,AN11004,AN1414,AN2269,AN0241,AN1989,AN7106,
GO:0005975	carbohydrate metabolic process	0.000384013	0.0122637	AN6470,AN0423,AN0034,AN5178,AN1554,AN0712,AN4825,AN6610,AN6492,AN1969,AN1502,AN0756,AN7422,AN6985,AN9340,AN8551,AN4238,AN2528,AN1414,AN5267,AN5682,AN6711,AN7610,AN3358,AN0299,AN0104,AN5888,AN8761,AN8481,AN3733,AN9045,AN8453,AN0779,AN11059,AN3337,AN8790,AN3402,AN8977,AN7590,AN6182,AN3201,AN0235,AN2867,AN7413,AN2493,AN1555,AN5138,AN2523,AN2463,AN3741,AN10533,AN10060,AN2534,AN0942,AN0410,AN2936,AN19…
GO:0010033	response to organic substance	0.000747433	0.018499	AN4544,AN4887,AN4965,AN1933,AN2067,AN5592,AN6548,AN10251,AN6611,AN6170,AN1016,AN6487,AN2269,AN4561,AN1025,AN9397,AN5712,AN6923,AN0144,AN6982,AN2520,AN2909,AN0235,AN0847,AN10446,AN2062,
GO:0046395	carboxylic acid catabolic process	0.000816932	0.0190297	AN7008,AN5178,AN3639,AN7111,AN1733,AN4690,AN0824,AN8559,AN4820,AN7632,AN7046,AN5646,AN1425,AN7050,AN5626,AN5916,AN4687,AN0554,AN7564,AN6525,AN1896,AN3459,AN6399,AN1726,AN7770,AN10512,AN6889,AN10841,AN1897,AN8978,AN1895,
GO:0009403	toxin biosynthetic process	1.5775e-06	0.000223103	AN11013,AN7806,AN7820,AN3607,AN8520,AN7804,AN7824,AN7825,AN7815,AN0807,AN6505,AN9008,AN7805,AN8042,AN1052,AN7814,
GO:0048518	positive regulation of biological process	0.000181411	0.00677722	AN2285,AN10339,AN1937,AN5795,AN7820,AN4891,AN5778,AN1425,AN10763,AN7050,AN11104,AN0202,AN5982,AN3669,AN4015,AN0156,AN3621,AN2965,AN0120,AN4957,AN4238,AN3675,AN1521,AN2269,AN4561,AN5740,AN6889,AN0422,AN5457,AN8978,AN10576,AN0953,AN2067,AN0721,AN5028,AN6293,AN0807,AN1039,AN6575,AN5102,AN3607,AN0554,AN2513,AN6505,AN5836,AN10956,AN0973,AN8042,AN1052,AN6230,AN1017,AN9121,AN6330,AN0106,AN9358,AN1339,
GO:0031667	response to nutrient levels	2.75832e-05	0.00188326	AN8831,AN12408,AN1731,AN1733,AN5577,AN1420,AN5491,AN4639,AN0576,AN7388,AN5131,AN6590,AN2185,AN0607,AN3470,AN10030,AN2002,AN4166,AN10213,AN3669,AN0554,AN4255,AN8751,AN10756,AN0973,AN4957,AN0127,AN10171,AN3675,AN1812,AN11004,AN1414,AN2269,AN1989,AN0241,AN7106,
GO:0051716	cellular response to stimulus	2.59323e-06	0.000342307	AN7576,AN4189,AN5911,AN10336,AN4639,AN0504,AN6024,AN3811,AN7499,AN5795,AN3688,AN4891,AN1539,AN3470,AN3450,AN4166,AN4887,AN10673,AN5982,AN4965,AN3621,AN10756,AN0120,AN4238,AN3675,AN11004,AN2269,AN11853,AN1989,AN0241,AN2520,AN4331,AN3619,AN10446,AN5296,AN1731,AN6391,AN3784,AN0733,AN4445,AN5491,AN5165,AN1231,AN6590,AN4472,AN7704,AN8807,AN1272,AN0235,AN1335,AN8035,AN5102,AN1932,AN5814,AN3607,AN0554,A…
GO:0043620	regulation of DNA-dependent transcription in response to stress	0.000149582	0.00604432	AN2285,AN3621,AN5795,AN10956,AN4891,AN8042,AN4238,AN5102,AN3423,AN8807,
GO:0023052	signaling	0.000711079	0.0180505	AN7576,AN4189,AN4987,AN0504,AN5795,AN4891,AN3688,AN3450,AN4544,AN6570,AN4887,AN5982,AN0120,AN4238,AN1016,AN2269,AN5712,AN4555,AN1989,AN2520,AN5740,AN3619,AN10446,AN5296,AN5744,AN6391,AN2067,AN0733,AN0576,AN7007,AN9008,AN5165,AN1025,AN5494,AN0235,AN8035,AN1335,AN5814,AN2022,AN3607,AN4279,AN3598,AN5592,AN6611,AN6975,AN1017,AN6487,AN0106,AN9397,AN6982,AN0410,AN2909,AN1545,
GO:0048193	Golgi vesicle transport	0.000572593	0.0157463	AN8571,AN5915,AN6628,AN6825,AN2048,AN5519,AN4165,AN2480,AN1980,AN5131,AN1154,AN1229,AN6267,AN5788,AN4281,AN6974,AN6614,AN1845,AN1117,AN5710,AN5127,AN8291,AN6257,AN0165,AN6531,AN2266,AN8828,AN2877,AN0706,AN3584,AN2738,AN2909,AN4886,AN6911,AN4446,AN10878,AN4890,AN6112,AN0922,AN11500,
GO:0050789	regulation of biological process	0.00221158	0.0350314	AN10339,AN3688,AN10763,AN0202,AN11101,AN1344,AN7422,AN4166,AN5982,AN3621,AN2965,AN0120,AN8129,AN1519,AN3675,AN10414,AN1971,AN1521,AN4045,AN0241,AN1989,AN10446,AN7610,AN6391,AN10829,AN5165,AN5028,AN8807,AN1272,AN0235,AN1335,AN5102,AN8827,AN0554,AN4255,AN2513,AN6505,AN5836,AN0596,AN1052,AN0410,AN2285,AN4987,AN4214,AN11104,AN4544,AN6570,AN2302,AN3669,AN0156,AN4957,AN4561,AN4555,AN5744,AN0703,AN9008,…

## Sheet: WT CC
Supplementary table B: The overrepresented GO terms (Fisher's exact test, p<0.05) in the list of genes significantly modulated in the wild-type (WT) and ∆atmA strains in response to carbon starvation.
CC = cellular component, FDR = false discover rate
GO term	description	p-value	FDR	genes enriched
GO:0044432	endoplasmic reticulum part	0.000617405	0.00544231	AN7721,AN6628,AN4406,AN6610,AN6496,AN1525,AN10367,AN1442,AN0871,AN2975,AN7715,AN5788,AN6269,AN6736,AN1039,AN11231,AN4281,AN2062,AN1845,AN11054,AN5127,AN5970,AN7436,AN6170,AN10354,AN1085,AN9460,AN2738,AN2909,AN6162,AN10878,AN1683,AN0847,AN6627,
GO:0042995	cell projection	0.000267762	0.00335407	AN7721,AN6610,AN0594,AN1525,AN8862,AN2901,AN1442,AN0871,AN7715,AN5788,AN6736,AN11104,AN10515,AN2062,AN5803,AN5127,AN1120,AN6257,AN10354,AN1085,AN2492,AN9460,AN3098,AN2738,AN5740,AN1324,AN0462,AN6162,AN0847,AN6627,AN8831,AN6628,AN4406,AN2067,AN6496,AN10367,AN8879,AN2975,AN6269,AN4281,AN11231,AN1039,AN6210,AN1845,AN2263,AN1555,AN11054,AN5592,AN5970,AN7436,AN6170,AN0410,AN2909,AN1988,AN10878,AN1683,…
GO:0043679	axon terminus	0.000617405	0.00544231	AN7721,AN6628,AN4406,AN6610,AN6496,AN1525,AN10367,AN1442,AN0871,AN2975,AN7715,AN5788,AN6269,AN6736,AN1039,AN11231,AN4281,AN2062,AN1845,AN11054,AN5127,AN5970,AN7436,AN6170,AN10354,AN1085,AN9460,AN2738,AN2909,AN6162,AN10878,AN1683,AN0847,AN6627,
GO:0030424	axon	0.000617405	0.00544231	AN7721,AN6628,AN4406,AN6610,AN6496,AN1525,AN10367,AN1442,AN0871,AN2975,AN7715,AN5788,AN6269,AN6736,AN1039,AN11231,AN4281,AN2062,AN1845,AN11054,AN5127,AN5970,AN7436,AN6170,AN10354,AN1085,AN9460,AN2738,AN2909,AN6162,AN10878,AN1683,AN0847,AN6627,
GO:0000300	peripheral to membrane of membrane fraction	0.0015256	0.0125205	AN0239,AN4886,AN10213,AN6267,AN0120,AN3584,AN1335,
GO:0030427	site of polarized growth	0.00159085	0.0128347	AN7576,AN4189,AN1554,AN0594,AN8862,AN1980,AN2901,AN4168,AN4214,AN11104,AN10515,AN11101,AN5803,AN6288,AN1120,AN4998,AN6257,AN5686,AN2492,AN3098,AN5740,AN1324,AN0462,AN8831,AN1359,AN4406,AN2067,AN0721,AN8879,AN0453,AN1025,AN10355,AN6210,AN2263,AN1845,AN1555,AN2523,AN5592,AN4496,AN4566,AN0106,AN0410,AN1370,AN1988,AN2986,AN1545,AN0560,AN1339,
GO:0044306	neuron projection terminus	0.000617405	0.00544231	AN7721,AN6628,AN4406,AN6610,AN6496,AN1525,AN10367,AN1442,AN0871,AN2975,AN7715,AN5788,AN6269,AN6736,AN1039,AN11231,AN4281,AN2062,AN1845,AN11054,AN5127,AN5970,AN7436,AN6170,AN10354,AN1085,AN9460,AN2738,AN2909,AN6162,AN10878,AN1683,AN0847,AN6627,
GO:0005788	endoplasmic reticulum lumen	0.00108135	0.00919144	AN0847,AN6170,AN2062,AN11054,AN7436,
GO:0044463	cell projection part	0.000175123	0.00225293	AN7721,AN6610,AN0594,AN1525,AN8862,AN2901,AN1442,AN0871,AN7715,AN5788,AN6736,AN11104,AN10515,AN2062,AN5803,AN5127,AN1120,AN6257,AN10354,AN1085,AN2492,AN9460,AN3098,AN2738,AN5740,AN1324,AN0462,AN6162,AN0847,AN6627,AN8831,AN6628,AN4406,AN2067,AN6496,AN10367,AN8879,AN2975,AN6269,AN4281,AN11231,AN1039,AN6210,AN1845,AN2263,AN1555,AN11054,AN5592,AN5970,AN7436,AN6170,AN0410,AN2909,AN1988,AN10878,AN1683,…
GO:0043195	terminal button	0.000617405	0.00544231	AN7721,AN6628,AN4406,AN6610,AN6496,AN1525,AN10367,AN1442,AN0871,AN2975,AN7715,AN5788,AN6269,AN6736,AN1039,AN11231,AN4281,AN2062,AN1845,AN11054,AN5127,AN5970,AN7436,AN6170,AN10354,AN1085,AN9460,AN2738,AN2909,AN6162,AN10878,AN1683,AN0847,AN6627,
GO:0061174	type I terminal button	0.000617405	0.00544231	AN7721,AN6628,AN4406,AN6610,AN6496,AN1525,AN10367,AN1442,AN0871,AN2975,AN7715,AN5788,AN6269,AN6736,AN1039,AN11231,AN4281,AN2062,AN1845,AN11054,AN5127,AN5970,AN7436,AN6170,AN10354,AN1085,AN9460,AN2738,AN2909,AN6162,AN10878,AN1683,AN0847,AN6627,
GO:0005774	vacuolar membrane	0.00680678	0.0476475	AN12408,AN0953,AN6544,AN8862,AN5668,AN5632,AN4639,AN0471,AN10338,AN11244,AN5131,AN8864,AN2946,AN5821,AN7457,AN4709,AN7437,AN5982,AN10637,AN0469,AN4238,AN0127,AN2266,AN10791,AN2936,AN6911,AN4876,
GO:0000145	exocyst	0.00511201	0.0380206	AN1988,AN6210,AN0462,AN8879,AN0560,
GO:0071212	subsynaptic reticulum	0.000617405	0.00544231	AN7721,AN6628,AN4406,AN6610,AN6496,AN1525,AN10367,AN1442,AN0871,AN2975,AN7715,AN5788,AN6269,AN6736,AN1039,AN11231,AN4281,AN2062,AN1845,AN11054,AN5127,AN5970,AN7436,AN6170,AN10354,AN1085,AN9460,AN2738,AN2909,AN6162,AN10878,AN1683,AN0847,AN6627,
GO:0044437	vacuolar part	0.00659396	0.0468466	AN12408,AN0953,AN6544,AN8862,AN5668,AN5632,AN4639,AN0471,AN10338,AN11244,AN5131,AN8864,AN2946,AN5821,AN7457,AN4709,AN7437,AN5982,AN10637,AN0469,AN5919,AN4238,AN0127,AN2266,AN10791,AN2936,AN6911,AN4876,
GO:0045202	synapse	0.000617405	0.00544231	AN7721,AN6628,AN4406,AN6610,AN6496,AN1525,AN10367,AN1442,AN0871,AN2975,AN7715,AN5788,AN6269,AN6736,AN1039,AN11231,AN4281,AN2062,AN1845,AN11054,AN5127,AN5970,AN7436,AN6170,AN10354,AN1085,AN9460,AN2738,AN2909,AN6162,AN10878,AN1683,AN0847,AN6627,
GO:0033267	axon part	0.000617405	0.00544231	AN7721,AN6628,AN4406,AN6610,AN6496,AN1525,AN10367,AN1442,AN0871,AN2975,AN7715,AN5788,AN6269,AN6736,AN1039,AN11231,AN4281,AN2062,AN1845,AN11054,AN5127,AN5970,AN7436,AN6170,AN10354,AN1085,AN9460,AN2738,AN2909,AN6162,AN10878,AN1683,AN0847,AN6627,
GO:0043005	neuron projection	0.000617405	0.00544231	AN7721,AN6628,AN4406,AN6610,AN6496,AN1525,AN10367,AN1442,AN0871,AN2975,AN7715,AN5788,AN6269,AN6736,AN1039,AN11231,AN4281,AN2062,AN1845,AN11054,AN5127,AN5970,AN7436,AN6170,AN10354,AN1085,AN9460,AN2738,AN2909,AN6162,AN10878,AN1683,AN0847,AN6627,
GO:0044456	synapse part	0.000617405	0.00544231	AN7721,AN6628,AN4406,AN6610,AN6496,AN1525,AN10367,AN1442,AN0871,AN2975,AN7715,AN5788,AN6269,AN6736,AN1039,AN11231,AN4281,AN2062,AN1845,AN11054,AN5127,AN5970,AN7436,AN6170,AN10354,AN1085,AN9460,AN2738,AN2909,AN6162,AN10878,AN1683,AN0847,AN6627,
GO:0000131	incipient cellular bud site	0.000845896	0.00732084	AN1555,AN1554,AN0453,AN1120,AN2067,AN5592,AN0594,AN5740,AN8862,AN0462,AN6974,AN1980,AN0560,
GO:0044431	Golgi apparatus part	0.000339613	0.00414502	AN3948,AN5915,AN6628,AN10265,AN6825,AN1973,AN1210,AN1969,AN1980,AN10184,AN3439,AN5788,AN4281,AN6614,AN1335,AN7672,AN5982,AN5710,AN7562,AN6531,AN8828,AN2877,AN0706,AN2738,AN10743,AN4886,AN10878,AN6112,AN9063,AN0922,AN2011,AN11500,
GO:0005794	Golgi apparatus	0.000115433	0.00152628	AN3948,AN5915,AN6628,AN10265,AN6825,AN1973,AN1210,AN2480,AN1969,AN1980,AN10184,AN3439,AN5788,AN4281,AN6614,AN1335,AN7672,AN5982,AN5710,AN9298,AN8291,AN7562,AN5926,AN6531,AN1075,AN8828,AN2877,AN0706,AN2738,AN5740,AN10743,AN4886,AN4017,AN10878,AN2752,AN6112,AN9063,AN0922,AN2011,AN1339,AN11500,

## Sheet: WT MF
Supplementary table B: The overrepresented GO terms (Fisher's exact test, p<0.05) in the list of genes significantly modulated in the wild-type (WT) and ∆atmA strains in response to carbon starvation.
MF = molecular function, FDR = false discover rate
GO term	description	p-value	FDR	genes enriched
GO:0016787	hydrolase activity	8.27368e-05	0.0302403	AN6470,AN1852,AN5911,AN5747,AN0712,AN6610,AN10339,AN10127,AN2828,AN8219,AN1628,AN8864,AN5810,AN8860,AN1126,AN6064,AN1638,AN3380,AN7422,AN10673,AN2829,AN3459,AN10414,AN1971,AN1414,AN3098,AN11853,AN4045,AN1857,AN1671,AN10446,AN6391,AN8046,AN4809,AN11059,AN4577,AN5631,AN8977,AN3903,AN0829,AN2217,AN3201,AN4236,AN0235,AN2493,AN2917,AN9380,AN0256,AN10533,AN0137,AN10351,AN5899,AN0410,AN1891,AN1772,AN201…

## Sheet: AtmA BP
Supplementary table B: The overrepresented GO terms (Fisher's exact test, p<0.05) in the list of genes significantly modulated in the wild-type (WT) and ∆atmA strains in response to carbon starvation.
BP = biological process, FDR = false discover rate
GO term	description	p-value	FDR	genes enriched
GO:0042594	response to starvation	8.00283e-06	0.000866381	AN8831,AN12408,AN1731,AN1733,AN1286,AN1420,AN5491,AN0576,AN7388,AN5131,AN6590,AN2185,AN3470,AN0607,AN0209,AN10030,AN1732,AN2002,AN10213,AN3669,AN4255,AN10756,AN0973,AN0439,AN0127,AN10171,AN3675,AN1812,AN11004,AN1414,AN2269,AN7428,
GO:0016237	microautophagy	1.47143e-05	0.00138735	AN12408,AN5131,AN11004,AN0953,AN3098,AN10213,AN3470,AN6267,AN3584,AN2887,AN5919,AN5491,AN7428,AN0089,AN4876,AN0127,
GO:0044262	cellular carbohydrate metabolic process	0.00185459	0.0464821	AN6470,AN0423,AN0034,AN5178,AN1554,AN6610,AN1969,AN1502,AN0756,AN8953,AN2018,AN4864,AN7422,AN6985,AN9340,AN8551,AN4238,AN2528,AN1414,AN7345,AN5682,AN0210,AN3358,AN7464,AN5888,AN8761,AN3733,AN8453,AN3337,AN4031,AN3402,AN8977,AN3531,AN3201,AN7413,AN2463,AN3741,AN2534,AN0942,AN2936,AN10265,AN2016,AN4761,AN8007,AN11055,AN7388,AN3613,AN7632,AN1277,AN5788,AN7349,AN0787,AN1069,AN0941,AN4957,AN1016,AN764…
GO:0046903	secretion	0.000998362	0.0295038	AN7464,AN1171,AN1584,AN8803,AN0462,AN4890,AN6974,AN6210,AN1980,AN12235,AN0560,AN9063,AN2266,
GO:0072665	protein localization to vacuole	0.000266866	0.0114868	AN10918,AN12408,AN10213,AN3088,AN6544,AN8880,AN2887,AN5491,AN0576,AN0127,AN5131,AN11004,AN3470,AN3584,AN4904,AN7106,AN6345,AN6911,AN7428,AN4018,
GO:0031668	cellular response to extracellular stimulus	1.24811e-06	0.000247126	AN12408,AN1731,AN1733,AN3587,AN1286,AN1420,AN5491,AN0576,AN5131,AN6590,AN2185,AN0607,AN3470,AN0209,AN5583,AN10030,AN1732,AN2002,AN4166,AN10213,AN0554,AN3669,AN4255,AN10756,AN0439,AN4957,AN0127,AN3675,AN10171,AN1812,AN11004,AN2269,AN6195,AN7106,AN7428,
GO:0072666	establishment of protein localization to vacuole	0.000266866	0.0114868	AN10918,AN12408,AN10213,AN3088,AN6544,AN8880,AN2887,AN5491,AN0576,AN0127,AN5131,AN11004,AN3470,AN3584,AN4904,AN7106,AN6345,AN6911,AN7428,AN4018,
GO:0016236	macroautophagy	0.000330121	0.0134403	AN12408,AN5131,AN11004,AN7428,AN5491,AN0576,AN10213,AN3470,AN0127,
GO:0031669	cellular response to nutrient levels	1.24811e-06	0.000247126	AN12408,AN1731,AN1733,AN3587,AN1286,AN1420,AN5491,AN0576,AN5131,AN6590,AN2185,AN0607,AN3470,AN0209,AN5583,AN10030,AN1732,AN2002,AN4166,AN10213,AN3669,AN0554,AN4255,AN10756,AN0439,AN4957,AN0127,AN10171,AN3675,AN1812,AN11004,AN2269,AN6195,AN7106,AN7428,
GO:0009056	catabolic process	0.0012928	0.0355519	AN6470,AN0423,AN2248,AN5178,AN8880,AN4603,AN1502,AN4820,AN3470,AN5454,AN7050,AN11146,AN2062,AN7422,AN10673,AN5916,AN4965,AN2457,AN1059,AN0411,AN3459,AN6399,AN9340,AN8551,AN4238,AN2528,AN11004,AN7345,AN6650,AN5267,AN3098,AN1521,AN7770,AN2761,AN6889,AN10841,AN8978,AN7610,AN1895,AN2212,AN0953,AN3358,AN7111,AN8761,AN5491,AN9090,AN8481,AN8453,AN3014,AN3337,AN8559,AN5646,AN1551,AN3201,AN4035,AN6093,AN7…
GO:0016192	vesicle-mediated transport	7.97153e-05	0.00504778	AN6598,AN3088,AN11226,AN2048,AN6544,AN1171,AN5632,AN1980,AN7993,AN6267,AN5788,AN6974,AN6614,AN4287,AN5982,AN1117,AN10213,AN5127,AN1120,AN9396,AN7679,AN1069,AN0411,AN6257,AN12235,AN10594,AN0165,AN2266,AN2738,AN0462,AN10743,AN4886,AN6911,AN4446,AN4890,AN6112,AN9063,AN0922,AN2279,AN11500,AN8831,AN5915,AN6628,AN6709,AN8868,AN7464,AN5519,AN2480,AN4165,AN6533,AN0576,AN0089,AN5131,AN1154,AN1297,AN1229,A…
GO:0005982	starch metabolic process	0.00117843	0.0334024	AN2017,AN0941,AN2016,AN8953,AN3402,AN2018,AN10420,
GO:0034198	cellular response to amino acid starvation	0.00119776	0.0334024	AN1733,AN1812,AN0439,AN1732,AN1731,AN10171,
GO:0030258	lipid modification	0.000512441	0.0184479	AN7008,AN5916,AN7111,AN10791,AN0257,AN10512,AN8288,AN4278,AN10841,AN4709,AN1921,
GO:0071496	cellular response to external stimulus	1.24811e-06	0.000247126	AN12408,AN1731,AN1733,AN3587,AN1286,AN1420,AN5491,AN0576,AN5131,AN6590,AN2185,AN0607,AN3470,AN0209,AN5583,AN10030,AN1732,AN2002,AN4166,AN10213,AN0554,AN3669,AN4255,AN10756,AN0439,AN4957,AN0127,AN3675,AN10171,AN1812,AN11004,AN2269,AN6195,AN7106,AN7428,
GO:0016054	organic acid catabolic process	5.72777e-05	0.00436192	AN7008,AN2248,AN5178,AN3639,AN7111,AN1733,AN4690,AN9090,AN8559,AN4820,AN7632,AN5646,AN1425,AN7050,AN5626,AN5916,AN4687,AN0554,AN7564,AN1059,AN6525,AN1896,AN3459,AN6399,AN1726,AN7770,AN0257,AN10512,AN6889,AN10841,AN1897,AN8978,AN1895,
GO:0006623	protein targeting to vacuole	0.000266866	0.0114868	AN10918,AN12408,AN10213,AN3088,AN6544,AN8880,AN2887,AN5491,AN0576,AN0127,AN5131,AN11004,AN3470,AN3584,AN4904,AN7106,AN6345,AN6911,AN7428,AN4018,
GO:0009267	cellular response to starvation	4.49259e-05	0.00386754	AN12408,AN1731,AN10213,AN3669,AN1733,AN4255,AN1286,AN10756,AN1420,AN5491,AN0576,AN0439,AN0127,AN3675,AN10171,AN1812,AN5131,AN11004,AN6590,AN2185,AN2269,AN3470,AN0607,AN0209,AN7428,AN10030,AN1732,AN2002,
GO:0032258	CVT pathway	0.000103704	0.00540354	AN12408,AN5131,AN11004,AN2887,AN7428,AN5491,AN10213,AN3470,AN3584,AN0127,
GO:0009310	amine catabolic process	0.000661687	0.0229785	AN5916,AN4687,AN2248,AN5178,AN3639,AN0554,AN1733,AN4690,AN7564,AN1896,AN3459,AN6399,AN9090,AN1726,AN8559,AN4820,AN7632,AN6889,AN1897,AN8978,AN1895,
GO:0034440	lipid oxidation	0.000332614	0.0134403	AN7008,AN5916,AN1921,AN7111,AN0257,AN10512,AN10841,
GO:0000082	G1/S transition of mitotic cell cycle	0.0019037	0.0471166	AN2302,AN5631,AN0453,AN8844,AN5517,AN6391,AN10546,AN5676,AN1272,AN4935,AN0504,
GO:0006888	ER to Golgi vesicle-mediated transport	8.65271e-05	0.00504778	AN4287,AN5915,AN1117,AN6628,AN5127,AN6709,AN11226,AN7679,AN1069,AN0411,AN4165,AN6533,AN7302,AN6257,AN1980,AN5131,AN1154,AN6267,AN2738,AN5788,AN4886,AN4446,AN4281,AN10878,AN0922,AN11500,
GO:0007034	vacuolar transport	5.72777e-05	0.00436192	AN10918,AN12408,AN3088,AN2048,AN6544,AN5519,AN5632,AN8880,AN5491,AN0576,AN10338,AN5131,AN7993,AN3470,AN6345,AN7437,AN4240,AN10213,AN9396,AN2887,AN8291,AN12235,AN0127,AN6531,AN2266,AN11004,AN3584,AN4904,AN7106,AN3061,AN7428,AN6911,AN4018,
GO:0034727	piecemeal microautophagy of nucleus	2.78162e-06	0.000458967	AN12408,AN5131,AN11004,AN3098,AN10213,AN3470,AN6267,AN3584,AN2887,AN5919,AN5491,AN7428,AN0089,AN4876,AN0127,
GO:0007154	cell communication	8.31375e-06	0.000866381	AN12408,AN1731,AN1733,AN3587,AN1286,AN6533,AN1420,AN5491,AN0576,AN4987,AN5131,AN6590,AN2185,AN0607,AN3470,AN0209,AN8404,AN5583,AN10030,AN1732,AN2002,AN4166,AN4544,AN10213,AN0554,AN3669,AN4255,AN10756,AN0439,AN4957,AN0127,AN3675,AN10171,AN1812,AN11004,AN2269,AN6195,AN7106,AN7428,
GO:0006914	autophagy	8.92285e-05	0.00504778	AN12408,AN5131,AN11004,AN0953,AN3098,AN10213,AN6267,AN3470,AN3584,AN2887,AN5919,AN7428,AN5491,AN0576,AN0089,AN4876,AN0127,
GO:0006635	fatty acid beta-oxidation	0.00119776	0.0334024	AN7008,AN5916,AN7111,AN0257,AN10512,AN10841,
GO:0019395	fatty acid oxidation	0.000332614	0.0134403	AN7008,AN5916,AN1921,AN7111,AN0257,AN10512,AN10841,
GO:0009605	response to external stimulus	5.25058e-07	0.000148516	AN8831,AN12408,AN1731,AN1733,AN3587,AN1286,AN1420,AN5491,AN0576,AN7388,AN5131,AN6590,AN2185,AN0607,AN3470,AN0209,AN5583,AN10030,AN1732,AN2002,AN4166,AN10213,AN0554,AN3669,AN4255,AN10756,AN0973,AN0439,AN4957,AN0127,AN3675,AN10171,AN1812,AN11004,AN1414,AN2269,AN6195,AN7106,AN7428,
GO:0006887	exocytosis	0.00137923	0.036831	AN7464,AN1171,AN1584,AN0462,AN4890,AN6974,AN6210,AN1980,AN12235,AN0560,AN9063,AN2266,
GO:0007033	vacuole organization	8.00283e-06	0.000866381	AN10918,AN12408,AN3088,AN7030,AN2067,AN6544,AN8880,AN5491,AN0576,AN0089,AN5131,AN10849,AN6267,AN3470,AN6345,AN6614,AN10213,AN2887,AN12235,AN0127,AN6531,AN2266,AN11004,AN3098,AN3584,AN4904,AN7106,AN10743,AN7428,AN6911,AN4018,AN4876,
GO:0070887	cellular response to chemical stimulus	0.00139511	0.036831	AN7030,AN3587,AN2067,AN6024,AN7388,AN7572,AN1025,AN5583,AN1932,AN4166,AN4544,AN4887,AN4965,AN0554,AN5592,AN6611,AN8553,AN4957,AN4238,AN1016,AN6487,AN2269,AN4561,AN9397,AN5712,AN6195,AN2520,AN5529,AN7106,AN4905,AN5918,AN10446,AN8078,
GO:0009991	response to extracellular stimulus	3.37109e-07	0.000133495	AN8831,AN12408,AN1731,AN1733,AN3587,AN1286,AN1420,AN5491,AN0576,AN7388,AN5131,AN6590,AN2185,AN0607,AN3470,AN0209,AN5583,AN10030,AN1732,AN2002,AN4166,AN10213,AN0554,AN3669,AN4255,AN10756,AN0973,AN0439,AN4957,AN0127,AN3675,AN10171,AN1812,AN11004,AN1414,AN2269,AN6195,AN7106,AN7428,
GO:0005975	carbohydrate metabolic process	0.000435042	0.0172277	AN6470,AN0423,AN0034,AN5178,AN1554,AN4825,AN6610,AN6492,AN0933,AN1969,AN1502,AN7032,AN0756,AN5454,AN8953,AN2018,AN4864,AN7422,AN6985,AN9340,AN8551,AN4238,AN2528,AN1414,AN7345,AN5267,AN5682,AN0210,AN7610,AN3358,AN7464,AN5888,AN8761,AN8481,AN3733,AN8453,AN0779,AN3337,AN6317,AN4031,AN3402,AN8977,AN1551,AN3531,AN3201,AN6093,AN7413,AN1555,AN5138,AN2523,AN2463,AN3741,AN1332,AN2534,AN0942,AN2936,AN10265…
GO:0009063	cellular amino acid catabolic process	0.000661687	0.0229785	AN5916,AN4687,AN2248,AN5178,AN3639,AN0554,AN1733,AN4690,AN7564,AN1896,AN3459,AN6399,AN9090,AN1726,AN8559,AN4820,AN7632,AN6889,AN1897,AN8978,AN1895,
GO:0046395	carboxylic acid catabolic process	5.72777e-05	0.00436192	AN7008,AN2248,AN5178,AN3639,AN7111,AN1733,AN4690,AN9090,AN8559,AN4820,AN7632,AN5646,AN1425,AN7050,AN5626,AN5916,AN4687,AN0554,AN7564,AN1059,AN6525,AN1896,AN3459,AN6399,AN1726,AN7770,AN0257,AN10512,AN6889,AN10841,AN1897,AN8978,AN1895,
GO:0031667	response to nutrient levels	3.37109e-07	0.000133495	AN8831,AN12408,AN1731,AN1733,AN3587,AN1286,AN1420,AN5491,AN0576,AN7388,AN5131,AN6590,AN2185,AN0607,AN3470,AN0209,AN5583,AN10030,AN1732,AN2002,AN4166,AN10213,AN3669,AN0554,AN4255,AN10756,AN0973,AN0439,AN4957,AN0127,AN10171,AN3675,AN1812,AN11004,AN1414,AN2269,AN6195,AN7106,AN7428,
GO:0051716	cellular response to stimulus	0.000178494	0.00841474	AN7576,AN4189,AN1546,AN0504,AN6024,AN3811,AN7499,AN5795,AN3688,AN1539,AN3470,AN3450,AN4166,AN4887,AN10673,AN5982,AN4965,AN3621,AN10756,AN10492,AN0120,AN8702,AN4238,AN3675,AN11004,AN6886,AN2269,AN11853,AN10546,AN2520,AN4331,AN3619,AN10446,AN1731,AN6391,AN3587,AN3784,AN0733,AN1485,AN4445,AN5491,AN6590,AN4472,AN0209,AN8404,AN8807,AN5583,AN1272,AN0855,AN5102,AN1932,AN5814,AN0554,AN3598,AN4255,AN0596,…
GO:0048193	Golgi vesicle transport	6.57453e-06	0.000866381	AN5915,AN6628,AN6709,AN11226,AN2048,AN5519,AN4165,AN2480,AN6533,AN1980,AN5131,AN1154,AN1297,AN7993,AN1229,AN6267,AN5788,AN4281,AN6974,AN6614,AN4287,AN1117,AN5127,AN7679,AN1069,AN0411,AN8291,AN7302,AN6257,AN12235,AN10594,AN0165,AN6531,AN2266,AN3584,AN2738,AN4886,AN6911,AN4446,AN10878,AN4890,AN6112,AN0922,AN11500,

## Sheet: AtmA CC
Supplementary table B: The overrepresented GO terms (Fisher's exact test, p<0.05) in the list of genes significantly modulated in the wild-type (WT) and ∆atmA strains in response to carbon starvation.
CC = cellular component, FDR = false discover rate
GO term	description	p-value	FDR	genes enriched
GO:0031982	vesicle	0.000956523	0.00892755	AN6598,AN5915,AN6628,AN6709,AN1210,AN5519,AN4165,AN7547,AN1980,AN1154,AN7993,AN5788,AN6974,AN6614,AN1555,AN1117,AN5127,AN7679,AN0411,AN7302,AN6257,AN4566,AN2738,AN5678,AN4446,AN10878,AN0210,AN0922,AN2011,
GO:0005789	endoplasmic reticulum membrane	0.0027123	0.0189861	AN4441,AN0834,AN7721,AN6628,AN11226,AN4406,AN6610,AN6496,AN1525,AN10367,AN4031,AN2975,AN7715,AN5788,AN6269,AN4281,AN11231,AN5127,AN7679,AN1069,AN5970,AN10354,AN9460,AN4589,AN2738,AN6162,AN3826,AN10878,AN1683,
GO:0044432	endoplasmic reticulum part	0.000112082	0.00148197	AN4441,AN0834,AN7721,AN6628,AN11226,AN4406,AN6610,AN6496,AN1525,AN10367,AN4031,AN2975,AN7715,AN5788,AN6269,AN11231,AN4281,AN2062,AN11054,AN5127,AN7679,AN1069,AN5970,AN7436,AN6170,AN10354,AN1085,AN9460,AN4589,AN2738,AN6162,AN3826,AN10878,AN1683,AN0847,
GO:0042995	cell projection	0.00116722	0.0106846	AN4441,AN7721,AN11226,AN6610,AN1525,AN2901,AN7715,AN5788,AN11104,AN2062,AN5803,AN5127,AN1120,AN7679,AN1069,AN6257,AN10354,AN1085,AN9460,AN3098,AN2738,AN1324,AN0462,AN6162,AN0847,AN8831,AN0834,AN6628,AN5614,AN7030,AN4406,AN2067,AN6496,AN10367,AN4031,AN2975,AN6269,AN4281,AN11231,AN6210,AN2263,AN1555,AN11054,AN5592,AN5970,AN7436,AN6170,AN4589,AN5529,AN3826,AN10878,AN1683,AN0560,
GO:0043679	axon terminus	0.000112082	0.00148197	AN4441,AN0834,AN7721,AN6628,AN11226,AN4406,AN6610,AN6496,AN1525,AN10367,AN4031,AN2975,AN7715,AN5788,AN6269,AN11231,AN4281,AN2062,AN11054,AN5127,AN7679,AN1069,AN5970,AN7436,AN6170,AN10354,AN1085,AN9460,AN4589,AN2738,AN6162,AN3826,AN10878,AN1683,AN0847,
GO:0030424	axon	0.000112082	0.00148197	AN4441,AN0834,AN7721,AN6628,AN11226,AN4406,AN6610,AN6496,AN1525,AN10367,AN4031,AN2975,AN7715,AN5788,AN6269,AN11231,AN4281,AN2062,AN11054,AN5127,AN7679,AN1069,AN5970,AN7436,AN6170,AN10354,AN1085,AN9460,AN4589,AN2738,AN6162,AN3826,AN10878,AN1683,AN0847,
GO:0030133	transport vesicle	0.000720572	0.00745636	AN6598,AN5915,AN1117,AN6628,AN5127,AN7679,AN0411,AN4165,AN7302,AN6257,AN1154,AN2738,AN5678,AN5788,AN10878,AN4446,AN2011,
GO:0000322	storage vacuole	0.00523369	0.0332165	AN12408,AN4814,AN8488,AN5879,AN6544,AN6986,AN5632,AN6119,AN0089,AN0471,AN10338,AN6118,AN2946,AN8404,AN7457,AN4709,AN1732,AN2124,AN3681,AN9340,AN12235,AN4238,AN0127,AN2266,AN10791,AN5678,AN10804,AN4904,AN9140,AN6911,AN10589,AN9402,AN4876,
GO:0044306	neuron projection terminus	0.000112082	0.00148197	AN4441,AN0834,AN7721,AN6628,AN11226,AN4406,AN6610,AN6496,AN1525,AN10367,AN4031,AN2975,AN7715,AN5788,AN6269,AN11231,AN4281,AN2062,AN11054,AN5127,AN7679,AN1069,AN5970,AN7436,AN6170,AN10354,AN1085,AN9460,AN4589,AN2738,AN6162,AN3826,AN10878,AN1683,AN0847,
GO:0031988	membrane-bounded vesicle	0.00228768	0.0167528	AN6598,AN5915,AN6628,AN6709,AN1210,AN5519,AN4165,AN1980,AN1154,AN7993,AN5788,AN6614,AN1555,AN1117,AN5127,AN7679,AN0411,AN7302,AN6257,AN4566,AN2738,AN5678,AN10878,AN4446,AN0210,AN0922,AN2011,
GO:0005788	endoplasmic reticulum lumen	0.000885206	0.00842716	AN0847,AN6170,AN2062,AN11054,AN7436,
GO:0044463	cell projection part	0.000810822	0.00804065	AN4441,AN7721,AN11226,AN6610,AN1525,AN2901,AN7715,AN5788,AN11104,AN2062,AN5803,AN5127,AN1120,AN7679,AN1069,AN6257,AN10354,AN1085,AN9460,AN3098,AN2738,AN1324,AN0462,AN6162,AN0847,AN8831,AN0834,AN6628,AN5614,AN7030,AN4406,AN2067,AN6496,AN10367,AN4031,AN2975,AN6269,AN4281,AN11231,AN6210,AN2263,AN1555,AN11054,AN5592,AN5970,AN7436,AN6170,AN4589,AN5529,AN3826,AN10878,AN1683,AN0560,
GO:0043195	terminal button	0.000112082	0.00148197	AN4441,AN0834,AN7721,AN6628,AN11226,AN4406,AN6610,AN6496,AN1525,AN10367,AN4031,AN2975,AN7715,AN5788,AN6269,AN11231,AN4281,AN2062,AN11054,AN5127,AN7679,AN1069,AN5970,AN7436,AN6170,AN10354,AN1085,AN9460,AN4589,AN2738,AN6162,AN3826,AN10878,AN1683,AN0847,
GO:0000139	Golgi membrane	0.0068434	0.0407182	AN5982,AN6598,AN6628,AN7464,AN7679,AN6531,AN1297,AN3439,AN2738,AN10743,AN5788,AN10878,AN4281,AN6614,AN0922,
GO:0030134	ER to Golgi transport vesicle	0.000299349	0.00347537	AN1154,AN5915,AN1117,AN6628,AN5127,AN5678,AN2738,AN7679,AN0411,AN4165,AN5788,AN7302,AN4446,AN10878,AN6257,
GO:0061174	type I terminal button	0.000112082	0.00148197	AN4441,AN0834,AN7721,AN6628,AN11226,AN4406,AN6610,AN6496,AN1525,AN10367,AN4031,AN2975,AN7715,AN5788,AN6269,AN11231,AN4281,AN2062,AN11054,AN5127,AN7679,AN1069,AN5970,AN7436,AN6170,AN10354,AN1085,AN9460,AN4589,AN2738,AN6162,AN3826,AN10878,AN1683,AN0847,
GO:0031410	cytoplasmic vesicle	0.00129522	0.0116325	AN6598,AN5915,AN6628,AN6709,AN1210,AN5519,AN4165,AN7547,AN1980,AN1154,AN7993,AN5788,AN6614,AN1555,AN1117,AN5127,AN7679,AN0411,AN7302,AN6257,AN4566,AN2738,AN5678,AN10878,AN4446,AN0210,AN0922,AN2011,
GO:0000323	lytic vacuole	0.00523369	0.0332165	AN12408,AN4814,AN8488,AN5879,AN6544,AN6986,AN5632,AN6119,AN0089,AN0471,AN10338,AN6118,AN2946,AN8404,AN7457,AN4709,AN1732,AN2124,AN3681,AN9340,AN12235,AN4238,AN0127,AN2266,AN10791,AN5678,AN10804,AN4904,AN9140,AN6911,AN10589,AN9402,AN4876,
GO:0000328	fungal-type vacuole lumen	0.00361744	0.0239153	AN5678,AN5879,AN8404,AN2266,
GO:0031228	intrinsic to Golgi membrane	0.00671962	0.0404879	AN7679,AN10743,AN5788,AN10878,AN6628,AN3439,AN2738,
GO:0005774	vacuolar membrane	0.00797427	0.0459414	AN12408,AN0953,AN6544,AN5632,AN0471,AN10338,AN11244,AN5131,AN2946,AN5821,AN8404,AN7457,AN4709,AN7437,AN2124,AN5982,AN0469,AN3681,AN12235,AN4238,AN0127,AN2266,AN10791,AN2936,AN6911,AN4876,
GO:0016023	cytoplasmic membrane-bounded vesicle	0.00228768	0.0167528	AN6598,AN5915,AN6628,AN6709,AN1210,AN5519,AN4165,AN1980,AN1154,AN7993,AN5788,AN6614,AN1555,AN1117,AN5127,AN7679,AN0411,AN7302,AN6257,AN4566,AN2738,AN5678,AN10878,AN4446,AN0210,AN0922,AN2011,
GO:0000324	fungal-type vacuole	0.00523369	0.0332165	AN12408,AN4814,AN8488,AN5879,AN6544,AN6986,AN5632,AN6119,AN0089,AN0471,AN10338,AN6118,AN2946,AN8404,AN7457,AN4709,AN1732,AN2124,AN3681,AN9340,AN12235,AN4238,AN0127,AN2266,AN10791,AN5678,AN10804,AN4904,AN9140,AN6911,AN10589,AN9402,AN4876,
GO:0000407	pre-autophagosomal structure	0.00309624	0.0210544	AN5131,AN2887,AN7428,AN5491,AN4709,AN3584,AN0127,
GO:0071212	subsynaptic reticulum	0.000112082	0.00148197	AN4441,AN0834,AN7721,AN6628,AN11226,AN4406,AN6610,AN6496,AN1525,AN10367,AN4031,AN2975,AN7715,AN5788,AN6269,AN11231,AN4281,AN2062,AN11054,AN5127,AN7679,AN1069,AN5970,AN7436,AN6170,AN10354,AN1085,AN9460,AN4589,AN2738,AN6162,AN3826,AN10878,AN1683,AN0847,
GO:0044437	vacuolar part	0.00164122	0.0138616	AN12408,AN5879,AN0953,AN6544,AN5632,AN0471,AN10338,AN11244,AN5131,AN2946,AN5821,AN8404,AN7457,AN4709,AN7437,AN2124,AN5982,AN0469,AN3681,AN5919,AN12235,AN4238,AN0127,AN2266,AN10791,AN5678,AN2936,AN6911,AN4876,
GO:0045202	synapse	0.000112082	0.00148197	AN4441,AN0834,AN7721,AN6628,AN11226,AN4406,AN6610,AN6496,AN1525,AN10367,AN4031,AN2975,AN7715,AN5788,AN6269,AN11231,AN4281,AN2062,AN11054,AN5127,AN7679,AN1069,AN5970,AN7436,AN6170,AN10354,AN1085,AN9460,AN4589,AN2738,AN6162,AN3826,AN10878,AN1683,AN0847,
GO:0033267	axon part	0.000112082	0.00148197	AN4441,AN0834,AN7721,AN6628,AN11226,AN4406,AN6610,AN6496,AN1525,AN10367,AN4031,AN2975,AN7715,AN5788,AN6269,AN11231,AN4281,AN2062,AN11054,AN5127,AN7679,AN1069,AN5970,AN7436,AN6170,AN10354,AN1085,AN9460,AN4589,AN2738,AN6162,AN3826,AN10878,AN1683,AN0847,
GO:0005773	vacuole	0.000669847	0.0070855	AN12408,AN4814,AN8488,AN5879,AN0953,AN6544,AN6986,AN5632,AN6119,AN0089,AN0471,AN10338,AN11244,AN5131,AN6118,AN2946,AN5821,AN8404,AN7457,AN4709,AN7437,AN1732,AN2124,AN5982,AN0469,AN3681,AN5919,AN9340,AN12235,AN4238,AN0127,AN2266,AN10791,AN4874,AN5678,AN10804,AN4904,AN2936,AN9140,AN6911,AN10589,AN9402,AN4876,
GO:0042175	nuclear outer membrane-endoplasmic reticulum membrane network	0.00152009	0.0131557	AN4441,AN0834,AN7721,AN6628,AN11226,AN4406,AN6610,AN6496,AN1525,AN10367,AN4031,AN2975,AN7715,AN5788,AN6269,AN4281,AN11231,AN0827,AN5127,AN7679,AN1069,AN5970,AN10354,AN9460,AN4589,AN2738,AN4045,AN6162,AN3826,AN10878,AN1683,
GO:0043005	neuron projection	0.000112082	0.00148197	AN4441,AN0834,AN7721,AN6628,AN11226,AN4406,AN6610,AN6496,AN1525,AN10367,AN4031,AN2975,AN7715,AN5788,AN6269,AN11231,AN4281,AN2062,AN11054,AN5127,AN7679,AN1069,AN5970,AN7436,AN6170,AN10354,AN1085,AN9460,AN4589,AN2738,AN6162,AN3826,AN10878,AN1683,AN0847,
GO:0030173	integral to Golgi membrane	0.00671962	0.0404879	AN7679,AN10743,AN5788,AN10878,AN6628,AN3439,AN2738,
GO:0005775	vacuolar lumen	0.000885206	0.00842716	AN5678,AN5919,AN5879,AN8404,AN2266,
GO:0044456	synapse part	0.000112082	0.00148197	AN4441,AN0834,AN7721,AN6628,AN11226,AN4406,AN6610,AN6496,AN1525,AN10367,AN4031,AN2975,AN7715,AN5788,AN6269,AN11231,AN4281,AN2062,AN11054,AN5127,AN7679,AN1069,AN5970,AN7436,AN6170,AN10354,AN1085,AN9460,AN4589,AN2738,AN6162,AN3826,AN10878,AN1683,AN0847,
GO:0000131	incipient cellular bud site	0.000558261	0.00632696	AN1555,AN1554,AN0453,AN1120,AN7030,AN2067,AN5592,AN5529,AN0933,AN0462,AN6974,AN1980,AN0560,
GO:0044431	Golgi apparatus part	0.000153248	0.00197151	AN6598,AN5915,AN6628,AN10265,AN6709,AN7464,AN1210,AN1969,AN6533,AN1980,AN10184,AN1297,AN7993,AN3439,AN5788,AN4281,AN6614,AN7672,AN5982,AN7679,AN7562,AN6531,AN2738,AN10743,AN4886,AN10878,AN0210,AN6112,AN9063,AN0922,AN2011,AN11500,
GO:0005794	Golgi apparatus	1.70857e-05	0.000451821	AN6598,AN5915,AN6628,AN10265,AN6709,AN7464,AN1210,AN5868,AN2480,AN1969,AN6533,AN1980,AN10184,AN1297,AN7993,AN3439,AN5788,AN4281,AN6614,AN7672,AN5982,AN9298,AN7679,AN3681,AN8291,AN7562,AN5926,AN6531,AN1075,AN8875,AN2738,AN10743,AN4886,AN4017,AN10878,AN0210,AN2752,AN6112,AN9063,AN0922,AN2011,AN11500,

## Sheet: AtmA MF
Supplementary table B: The overrepresented GO terms (Fisher's exact test, p<0.05) in the list of genes significantly modulated in the wild-type (WT) and ∆atmA strains in response to carbon starvation.
MF = molecular function, FDR = false discover rate
GO term	description	p-value	FDR	genes enriched
No overrepresented molecular functions
